# Supplementary material for: Vesicle transporter GOLT1B mediates the cell membrane localization of DVL2 and PD-L2 and promotes colorectal cancer metastasis
Source: Cancer Cell Int. 2021 May 31;21:287. doi: 10.1186/s12935-021-01991-z (PMC8166103; doi:10.1186/s12935-021-01991-z)
Supplement: Supplementary file 1 — Additional file 1: Table S1. The list of primers and siRNA sequence. [file 12935_2021_1991_MOESM1_ESM.xls]

## Sheet: Sheet1
Supplementary Table S1 The list of primers and siRNA sequence.
GENE	Forward primer	Reverse primer
1.human qRT-PCR
GOLT1B	ACGGACACGCAGAAAATTGG	AACGACAGGAAAGAAGCCCC
GAPDH	GACAGTCAGCCGCATCTTCTT	AATCCGTTGACTCCGACCTTC
2. Sequences for siRNAs were synthesized from Ribo Bio,China
siGOLT1B-1	5‘ GUUGGAGAAAGCAACAAUA dTdT 3‘	3‘ dTdT CAACCUCUUUCGUUGUUAU 5‘
siGOLT1B-2	5‘ GCAUGAUCUUCGAAAUUUA dTdT 3‘	3‘ dTdT CGUACUAGAAGCUUUAAAU 5‘
3.PCDH-GOLT1B by InFusion method
pcDNA 3.1(+)-GOLT1B	CTTATCTAGACTCGAGATGATCTCCTTAACGGACACGC	ATCCGGTACCCTCGAGTACCATATTGTTGCTTTCTCCAAC
PCDH-GOLT1B	CATAGAAGATTCTAGATGATCTCCTTAACGGACACGC	ATTCGCTAGCTCTAGTTATACCATATTGTTGCTTTCTCCA
