# Supplementary material for: Vesicle transporter GOLT1B mediates the cell membrane localization of DVL2 and PD-L2 and promotes colorectal cancer metastasis
Source: Cancer Cell Int. 2021 May 31;21:287. doi: 10.1186/s12935-021-01991-z (PMC8166103; doi:10.1186/s12935-021-01991-z)
Supplement: Supplementary file 2 — Additional file 2: Table S2. The RNA-seq sequencing data of GOLT1B siRNA samples. [file 12935_2021_1991_MOESM2_ESM.xls]

st_rna_id	rna_id	gene_id	exp_siNC_1	exp_siNC_2	exp_siNC_3	exp_siGOLT1B_1	exp_siGOLT1B_2	exp_siGOLT1B_3	read_count_siNC_1	read_count_siNC_2	read_count_siNC_3	read_count_siGOLT1B_1	read_count_siGOLT1B_2	read_count_siGOLT1B_3	average_exp_siNC	average_exp_siGOLT1B	average_read_count_siNC	average_read_count_siGOLT1B
R9606_359346	BGIR9606_384930	83999	0.12	0.19	0.1	0.17	0.15	0.22	35.07	55.84	30.66	48.88	43.93	63.4	0.137	0.18	40.523	52.07
R9606_345468	BGIR9606_367278	7084	0.09	0.12	0.13	0.15	0.1	0.1	19.9	25.13	28.21	31.9	21.71	22.05	0.113	0.117	24.413	25.22
R9606_141507.2	XM_005262804.2	1998	0	0.43	0.2	0	0.17	0.55	0	31.26	14.92	0.25	12.38	40.97	0.21	0.24	15.393	17.867
R9606_390374	BGIR9606_277034	80775	0	0	0	0	0.02	0	0	0	0	0	0.9	0	0	0.007	0	0.3
R9606_7099.1	XR_001737200.1	4660	0	0.32	0	0.27	0	0	0	78.37	0	65.84	0	0	0.107	0.09	26.123	21.947
R9606_311247	BGIR9606_312357	7754	2.55	2.65	3.5	2.16	2.33	2.57	161.28	167.46	224.16	135.23	145.92	165.11	2.9	2.353	184.3	148.753
R9606_270069	BGIR9606_280415	57142	1.48	2.2	1.37	0.87	0.78	0.69	143.32	212.48	134.56	83.48	75.19	68.14	1.683	0.78	163.453	75.603
R9606_389274	BGIR9606_302807	105379107	0.03	0	0	0.06	0	0	1.07	0	0	2.67	0	0	0.01	0.02	0.357	0.89
R9606_326234	BGIR9606_379853	147686	0.18	0.07	0	0.11	0.18	0.09	56.66	20.74	0	34.67	54.32	29.13	0.083	0.127	25.8	39.373
R9606_292432	BGIR9606_329091	5125	0	0.15	0.06	0.29	0	0.25	0	8.07	3.38	15.67	0	13.62	0.07	0.18	3.817	9.763
R9606_26687.1	XM_017002728.1	8863	0	0.03	0	0	0	0	0	2.9	0	0	0	0	0.01	0	0.967	0
R9606_86295.1	NM_001306197.1	493869	0.81	0.9	0.65	0.34	0	0.66	64.07	71.48	51.89	26.32	0	53.3	0.787	0.333	62.48	26.54
R9606_77120.1	NM_001272108.1	79957	0	0	0	0.21	0	0.17	0	0	0	7.77	0	6.16	0	0.127	0	4.643
R9606_309564	BGIR9606_367952	79850	0.62	0.81	0.59	0.88	0.76	0.61	119.02	155.32	114.83	167.3	144.27	117.84	0.673	0.75	129.723	143.137
R9606_349004	BGIR9606_345024	2893	0.04	0	0	0	0	0	0.68	0	0	0	0	0	0.013	0	0.227	0
R9606_1758.2	XR_938554.2	79836	0.44	0	0.45	0.56	0	0	73.1	0	76.93	92.97	0	0	0.297	0.187	50.01	30.99
R9606_47669.1	XM_024452973.1	55233	0.13	0.46	0	0	0.77	1.51	13.71	50.27	0	0	83.12	167.37	0.197	0.76	21.327	83.497
R9606_392615	BGIR9606_308115	1627	15.92	8.64	18.49	7.72	13.77	18.35	930.55	504.89	1097.27	447.92	799.79	1089.83	14.35	13.28	844.237	779.18
R9606_108342.1	XR_938782.1	84162	0	0	0	0	0.03	0.02	0	0	0	0	7.41	3.93	0	0.017	0	3.78
R9606_136935.3	XM_011546081.3	102724023	0.33	1.54	3.11	2.85	1.86	2.4	11.19	52.57	107.81	96.58	63.02	83.35	1.66	2.37	57.19	80.983
R9606_275126	BGIR9606_291587	105374122	0	0	0	0	0	0	1.05	1.01	0	1.02	1.21	1.14	0	0	0.687	1.123
R9606_266825	BGIR9606_388905	4952	0.06	0.16	0.05	0.11	0.19	0.27	13.21	38.31	11.81	25.54	43.11	64.12	0.09	0.19	21.11	44.257
R9606_277433	BGIR9606_284093	93463	0.11	0.04	0.04	0	0	0.16	3.05	1.26	1.28	0	0	4.57	0.063	0.053	1.863	1.523
R9606_357252	BGIR9606_345410	283149	0.16	0.15	0.12	0.22	0.29	0.21	25.9	25.37	19.72	35.51	48.46	35.53	0.143	0.24	23.663	39.833
R9606_364994	BGIR9606_365339	221188	0	0.1	0	0.1	0	0	0.05	3.34	0	3.16	0	0	0.033	0.033	1.13	1.053
R9606_388123	BGIR9606_288332	8626	0	0.01	0.01	0.01	0	0.01	1.22	8.5	8.87	6.81	4	7.76	0.007	0.007	6.197	6.19
R9606_103458.1	XM_017008367.1	55314	3.56	3.12	4.6	2.54	2.93	2.2	221.14	193.28	290.04	156.45	180.58	138.74	3.76	2.557	234.82	158.59
R9606_50870.2	XM_011530229.2	5372	0	0	0.21	0.34	0	0	0	0	6.24	10.06	0	0	0.07	0.113	2.08	3.353
R9606_280143	BGIR9606_373518	101927921	0	0	0	0	0.02	0.01	0	0	0	0	2.16	1.32	0	0.01	0	1.16
R9606_364544	BGIR9606_368819	57636	0	0.04	0	0	0	0.02	0	7	0	0	0	3.83	0.013	0.007	2.333	1.277
R9606_156289.2	NM_033036.2	89792	0.08	0	0.07	0	0	0	6	0	5	0	0	0	0.05	0	3.667	0
R9606_28977.1	XM_024449678.1	5826	0	0.32	0.35	0.52	0.2	0.41	0	13.68	15.37	22.16	8.33	17.84	0.223	0.377	9.683	16.11
R9606_297481	BGIR9606_375544	80131	0.08	0.19	0.14	0.11	0	0.16	7.39	17.98	13.67	10.63	0	15.18	0.137	0.09	13.013	8.603
R9606_268503	BGIR9606_291797	545	0.22	0.04	0.26	0	0.27	0.08	42.57	7.89	50.58	0	51.54	14.78	0.173	0.117	33.68	22.107
R9606_68527.3	XM_011538734.3	79600	0.69	0	0	0.13	0	0	28.23	0	0	5.06	0	0	0.23	0.043	9.41	1.687
R9606_132003.1	XM_011532319.1	84162	0.12	0.13	0	0	0.01	0	40.86	44.35	0	0	3.92	0	0.083	0.003	28.403	1.307
R9606_338736	BGIR9606_326826	100127983	0	0.02	0.02	0.01	0.01	0.02	1.27	5.12	4.77	3.43	3.98	4.54	0.013	0.013	3.72	3.983
R9606_335493	BGIR9606_293971	55728	0	0	0	0	0.19	0	0	0	0	0	38.64	0	0	0.063	0	12.88
R9606_10091.2	XM_011518854.2	55582	0	0	0	0	0	0.03	0	0	0	0	0	5.86	0	0.01	0	1.953
R9606_73057.1	NM_001353532.1	55205	0	0.1	0	0	0.28	0	0	13.85	0	0	37.29	0	0.033	0.093	4.617	12.43
R9606_376391	BGIR9606_296848	152877	0	0.03	0	0	0.02	0.02	0	1.65	0	0	1.22	1.38	0.01	0.013	0.55	0.867
R9606_298335	BGIR9606_363477	50810	0.08	0.03	0.05	0.02	0	0	3.3	1.5	2.02	0.93	0	0	0.053	0.007	2.273	0.31
R9606_391439	BGIR9606_384442	503637	0	0	0	0.04	0	0.09	0	0	0	1.59	0	3.36	0	0.043	0	1.65
R9606_333471	BGIR9606_368003	5048	0.1	0.13	0	0.08	0	0	12.63	16.92	0	10.57	0	0	0.077	0.027	9.85	3.523
R9606_65958.1	NM_001318868.1	1796	0.44	0	0	0.73	1.4	0.5	21.8	0	0	35.86	69.16	25.22	0.147	0.877	7.267	43.413
R9606_78401.2	NM_001167672.2	4026	0.33	0.31	0.08	0.46	0.39	0.38	127.73	120.37	32.15	178.4	152.01	148.52	0.24	0.41	93.417	159.643
R9606_309638	BGIR9606_320439	260294	0	0	0.49	0.95	0.47	0	0	0	22.18	41.83	20.93	0	0.163	0.473	7.393	20.92
R9606_24673.1	XM_017026163.1	10781	0.06	0	0	0.03	0	0	4.64	0	0	2.54	0	0	0.02	0.01	1.547	0.847
R9606_59534.1	XM_017018935.1	1663	0.07	0.65	0.89	0.59	0.41	0.85	5.07	47.91	66.46	42.93	30.02	63.75	0.537	0.617	39.813	45.567
R9606_314596	BGIR9606_268493	64757	0.56	0.74	0.13	0.9	0.41	0.61	15	19.76	3.59	23.88	10.96	16.68	0.477	0.64	12.783	17.173
R9606_339329	BGIR9606_269623	114819	0.09	0.08	0	0	0.08	0.17	23.21	20.64	0	0	21.22	45.23	0.057	0.083	14.617	22.15
R9606_393122	BGIR9606_387211	100873065	0	0	0	0	2.23	0	0	0	0	0	118.85	0	0	0.743	0	39.617
R9606_336740	BGIR9606_292512	10057	0.04	0.05	0	0	0	0	7.31	10.83	0	0	0	0	0.03	0	6.047	0
R9606_122359.5	NM_005542.5	3638	37.63	31	37.32	25.08	20.9	24.32	2463.8	2028.81	2481	1629.82	1359.58	1617.66	35.317	23.433	2324.537	1535.687
R9606_361959	BGIR9606_356088	4253	0.11	0.05	0.05	0.07	0.11	0.12	25.09	11.54	10.65	14.93	25.62	27.46	0.07	0.1	15.76	22.67
R9606_329990	BGIR9606_271320	23032	0.09	0.2	0.02	0	0.12	0.14	5.76	12.9	1.49	0	7.44	9.39	0.103	0.087	6.717	5.61
R9606_51498.2	XM_017024471.2	284001	0	0	0	0	0.2	0.29	0	0	0	0	20.63	30.52	0	0.163	0	17.05
R9606_358620	BGIR9606_269181	116983	0	0	0.06	0	0.12	0.23	0	0.12	14.83	0	27.28	54.32	0.02	0.117	4.983	27.2
R9606_283216	BGIR9606_341139	1374	0	0	0	0	1.24	0	0	0	0	0	108.85	0	0	0.413	0	36.283
R9606_329526	BGIR9606_279686	BGIG9606_38452	0.03	0.05	0.03	0.04	0.03	0.05	4.27	6.91	4.79	5.59	4.02	7.25	0.037	0.04	5.323	5.62
R9606_335545	BGIR9606_367413	283970	0	0	0	0	0.07	0	0	0	0	0	9.39	0	0	0.023	0	3.13
R9606_367697	BGIR9606_392132	7404	0	0	0.05	0	0	0	0	0.49	5.33	0	0	0	0.017	0	1.94	0
R9606_6563.1	NM_001288787.1	146691	0	0	0.44	0	0	0	0	0	55.15	0	0	0	0.147	0	18.383	0
R9606_287763	BGIR9606_312510	5863	1.41	1.34	2.09	1.74	1.3	1.71	308.46	293.73	463.05	376.46	281.66	378.86	1.613	1.583	355.08	345.66
R9606_86665.3	XM_011520913.3	10867	0	0	2.59	1.24	0	1.26	0	0	241.37	112.57	0	117.35	0.863	0.833	80.457	76.64
R9606_56450.2	NM_015036.2	23052	12.97	13.92	10.62	10.06	9.85	9.94	1327.65	1424.92	1103.6	1022.13	1002.18	1034.01	12.503	9.95	1285.39	1019.44
R9606_85423.1	XM_024447557.1	4882	0	0.07	0	0	0.15	0	0	6.23	0	0	14.57	0	0.023	0.05	2.077	4.857
R9606_394758	BGIR9606_292909	220729	0.11	0.09	0	0.1	0.17	0.08	7	5.42	0	6.1	10.03	5.02	0.067	0.117	4.14	7.05
R9606_71589.2	XM_017006819.2	55764	0	0.05	0	0	0	0	0	4.64	0	0	0	0	0.017	0	1.547	0
R9606_15221.3	NM_003334.3	7317	47.98	41.91	41.11	38.66	43.27	38.1	3758.75	3281.86	3269.93	3006.46	3367.89	3033.01	43.667	40.01	3436.847	3135.787
R9606_346447	BGIR9606_317434	100630923	0.04	0.12	0.08	0.07	0.11	0.1	12.61	35.96	24.28	20.26	31.04	30.95	0.08	0.093	24.283	27.417
R9606_287842	BGIR9606_283499	57679	0.21	0.11	0.35	0.06	0.15	0.05	33.69	17.73	56.86	10.26	23.85	8.71	0.223	0.087	36.093	14.273
R9606_355407	BGIR9606_352169	400084	0.02	0	0	0.02	0.01	0.02	3.21	0	0	4.53	1.65	3.26	0.007	0.017	1.07	3.147
R9606_32954.2	NM_032593.2	84681	12.37	7.11	17.07	13.47	11.93	13.36	167.45	96.2	234.51	181.02	160.44	183.78	12.183	12.92	166.053	175.08
R9606_293067	BGIR9606_291162	3693	0.25	0.27	0.12	0	0.1	0.15	49.2	52.51	24.82	0	19.64	30.7	0.213	0.083	42.177	16.78
R9606_266006	BGIR9606_327566	BGIG9606_44658	0	0.18	0.22	0	0	0.2	0	3.25	3.98	0	0	3.67	0.133	0.067	2.41	1.223
R9606_324954	BGIR9606_333534	2219	0	0	0	0	0	0.08	0	0	0	0	0	1.84	0	0.027	0	0.613
R9606_134139.1	NM_001258343.1	126969	0	0	0	0	0	0	0	0	0	0	0	0.11	0	0	0	0.037
R9606_363246	BGIR9606_387526	4128	2.9	3.49	1.01	2.4	2.66	2.29	140.16	168.41	49.78	114.93	127.75	112.2	2.467	2.45	119.45	118.293
R9606_31065.2	XM_011531544.2	1062	0.29	0	0	0.66	1.13	0	53.88	0	0	122.25	209.89	0	0.097	0.597	17.96	110.713
R9606_47129.1	NM_001321084.1	57531	0	0.9	0.84	0	0.11	0	0	84.5	80.52	0	10.55	0	0.58	0.037	55.007	3.517
R9606_108663.1	XM_017002475.1	84069	0	0	0	0	0	0.5	0	0	0	0	0	28.47	0	0.167	0	9.49
R9606_52123.1	NM_001143678.1	6446	0	0	0	0	0	0.18	0	0	0	0	0	10.37	0	0.06	0	3.457
R9606_313910	BGIR9606_268612	100506443	0	0.05	0	0.23	0	0.36	0	6.97	0	33.24	0	53.41	0.017	0.197	2.323	28.883
R9606_300648	BGIR9606_367714	9013	0.6	0.52	1	0.21	0.13	0.93	58.06	50.26	97.68	20.07	12.56	91.01	0.707	0.423	68.667	41.213
R9606_379884	BGIR9606_290164	80145	0.02	0.03	0.04	0.05	0	0	1.55	3.25	4.11	4.92	0	0	0.03	0.017	2.97	1.64
R9606_109339.1	NM_001254733.1	23384	0	0.63	2.69	0	0	0	0	57.77	250.95	0	0	0	1.107	0	102.907	0
R9606_323249	BGIR9606_285454	5745	0	0.13	0	0	0	0	0	5.15	0	0	0	0	0.043	0	1.717	0
R9606_133434.3	XM_011525099.3	60681	10.19	8.37	2.9	6.23	11.57	13.12	598.94	491.71	172.93	363.56	675.63	783.88	7.153	10.307	421.193	607.69
R9606_17408.4	XM_006716613.4	58500	0	0	0	0.58	0	0	0	0	0	31.05	0	0	0	0.193	0	10.35
R9606_5437.2	XM_017007247.2	80254	0.12	0	0.3	0	0.18	0.34	6.54	0	16.46	0	9.81	18.73	0.14	0.173	7.667	9.513
R9606_52629.2	XR_001743697.2	84947	0	0	0	0	0	0	0	0	0	0	0	0.21	0	0	0	0.07
R9606_380190	BGIR9606_353032	5925	0.03	0.06	0.08	0.01	0.05	0	2.33	4.34	5.82	1.07	3.84	0	0.057	0.02	4.163	1.637
R9606_264388	BGIR9606_335590	84287	0.52	0.69	0.57	0.26	0.45	0.45	63.88	84.48	70.7	31.47	54.3	55.92	0.593	0.387	73.02	47.23
R9606_100520.1	NM_001099407.1	55184	0	0	0.11	0.07	0	0	0	0	8.47	5.24	0	0	0.037	0.023	2.823	1.747
R9606_368111	BGIR9606_264480	3065	0.31	0.17	0.24	0.25	0.4	0.46	7.52	4.06	5.89	6.13	9.71	11.44	0.24	0.37	5.823	9.093
R9606_118004.3	XM_005266930.3	26235	0.32	0.66	0	0.16	0	0.48	56.73	115.62	0.04	27.86	0	84.68	0.327	0.213	57.463	37.513
R9606_300913	BGIR9606_283609	151194	0.16	0.86	0	0.41	0	0	3.87	20.93	0	9.76	0	0	0.34	0.137	8.267	3.253
R9606_362454	BGIR9606_356590	83851	0	0	0.01	0	0	0	0	0	1.44	0	0	0	0.003	0	0.48	0
R9606_62788.2	XM_011543990.2	84679	0.01	0	0	0.6	0.8	1.14	0.72	0	0	66.97	89.77	129.98	0.003	0.847	0.24	95.573
R9606_147374.1	XM_017027775.1	23613	0.12	0.02	0.21	0.51	0.58	0.4	12.93	2.46	22.76	54.78	61.39	43.14	0.117	0.497	12.717	53.103
R9606_99027.2	NM_001029870.2	345079	0.9	0.9	0.87	0.7	0.86	0.78	74.1	73.9	72.41	57.52	70.28	65.34	0.89	0.78	73.47	64.38
R9606_324774	BGIR9606_372156	92335	0.38	0.12	0.32	0.36	0	0.48	21.38	6.47	18.09	20.14	0	27.24	0.273	0.28	15.313	15.793
R9606_332027	BGIR9606_387664	10013	0.37	0.82	0	0.47	0	0.35	38.31	83.81	0	47.45	0	36.87	0.397	0.273	40.707	28.107
R9606_286730	BGIR9606_286591	50852	0	0.01	0	0.01	0.01	0.01	0	2.46	2.24	3.78	3.74	2.72	0.003	0.01	1.567	3.413
R9606_138252.1	NM_001330478.1	55676	0	0.32	0.75	0	0	0	0	33.92	80.97	0	0	0	0.357	0	38.297	0
R9606_335111	BGIR9606_374852	2235	0	0.07	0	0.08	0.07	0	0	1.97	0	2.13	1.79	0	0.023	0.05	0.657	1.307
R9606_334593	BGIR9606_294180	55858	0	0	0.19	0	0	0	0	0	18.21	0	0	0	0.063	0	6.07	0
R9606_331398	BGIR9606_364198	7755	1.32	0.8	0.76	0.63	0.61	0.64	83.59	50.79	48.66	39.79	38.51	41.25	0.96	0.627	61.013	39.85
R9606_61416.1	XM_011530958.1	4435	0.44	0.3	0.86	0.44	0.98	0	8.53	5.92	17.11	8.55	18.98	0	0.533	0.473	10.52	9.177
R9606_4897.1	NM_001253882.1	9442	0.29	0.28	0	0	0	0.28	4.84	4.53	0	0	0	4.62	0.19	0.093	3.123	1.54
R9606_379188	BGIR9606_337998	159195	0.21	0.02	0.1	0.11	0.05	0.1	32.07	3.75	15.49	16.86	7.35	16.19	0.11	0.087	17.103	13.467
R9606_370039	BGIR9606_336789	55691	0.01	0	0	0.01	0.01	0	27.67	18.09	20.9	26.64	25.39	14.6	0.003	0.007	22.22	22.21
R9606_291710	BGIR9606_323957	79776	0.01	0.04	0.05	0.05	0.06	0.01	1.2	4.45	4.6	5.11	5.84	1.18	0.033	0.04	3.417	4.043
R9606_329143	BGIR9606_291647	10274	0.02	0	0.02	0.04	0.05	0.02	1.01	0	1.12	2.19	2.63	1.03	0.013	0.037	0.71	1.95
R9606_962.1	XR_002956285.1	51000	0	0.38	0	0	0.25	0	0	17.51	0	0	11.23	0	0.127	0.083	5.837	3.743
R9606_67671.3	XM_011539068.3	105369914	0.09	0.04	0	0.09	0	0.08	3.47	1.46	0	3.53	0	2.93	0.043	0.057	1.643	2.153
R9606_19207.1	XM_024450046.1	79094	0	0	0	0	0	0	0	0	0.3	0	0	0	0	0	0.1	0
R9606_352516	BGIR9606_356526	4331	0.02	0.04	0.01	0.01	0.02	0.01	5.52	13.17	5	4.33	5.88	3.03	0.023	0.013	7.897	4.413
R9606_84923.2	NM_014215.2	3645	0	0	0	0.01	0	0	0	0	0	1	0	0	0	0.003	0	0.333
R9606_330045	BGIR9606_278799	84812	0.07	0	0	0	0	0.04	0.44	0	0	0	0	0.25	0.023	0.013	0.147	0.083
R9606_375851	BGIR9606_368776	79893	0	0	0	0.21	0	0	0	0	0	9.07	0	0	0	0.07	0	3.023
R9606_156401.2	XM_011523772.2	23293	0	0	0.15	0	0.18	0	0	0	10.39	0	12.53	0	0.05	0.06	3.463	4.177
R9606_288076	BGIR9606_381014	57468	0	0	0	0	0.01	0	0	0	0	0	6.06	0	0	0.003	0	2.02
R9606_9808.2	NM_001079864.2	8887	25.37	23.59	23.68	29.55	25.59	27.03	1856.45	1725.62	1759.38	2146.02	1860.02	2009.62	24.213	27.39	1780.483	2005.22
R9606_307327	BGIR9606_381002	5476	10.51	9.47	6.19	9.35	7.92	8.87	849.7	765.46	508.22	750.07	636.17	728.26	8.723	8.713	707.793	704.833
R9606_361109	BGIR9606_346761	84790	0.01	0.04	0.02	0.01	0.03	0.02	2.1	7.92	4.92	2.43	5.73	3.65	0.023	0.02	4.98	3.937
R9606_87234.1	XM_024452378.1	3750	0	0.22	0	0	0	0	0	19.78	0	0	0	0	0.073	0	6.593	0
R9606_302178	BGIR9606_300583	107986217	0.02	0	0	0	0.01	0.02	3.64	0	0	0	1.18	2.4	0.007	0.01	1.213	1.193
R9606_79870.1	NM_001204364.1	196792	0	0.76	0	0	0	0.64	0	11.75	0	0	0	10.06	0.253	0.213	3.917	3.353
R9606_375933	BGIR9606_329730	23446	0.63	0	0	0	0.52	0	27.94	0	0	0	23.21	0	0.21	0.173	9.313	7.737
R9606_289149	BGIR9606_274752	64754	0.01	0.01	0.01	0.01	0.01	0.01	32.21	39.33	15.47	27.01	21.33	26.09	0.01	0.01	29.003	24.81
R9606_95408.1	XR_001749763.1	101928764	0	0.11	0.06	0.06	0.04	0.18	0	6.57	3.57	3.94	2.53	11.08	0.057	0.093	3.38	5.85
R9606_80169.1	XM_017003141.1	10152	0.14	0	0.09	0	0.36	0	18.81	0	12.66	0	49.59	0	0.077	0.12	10.49	16.53
R9606_297956	BGIR9606_283783	64114	63.39	59.7	81.96	57.62	60.93	58.85	1971.72	1856.09	2588.11	1779.15	1882.75	1859.89	68.35	59.133	2138.64	1840.597
R9606_34025.1	XR_001748035.1	91801	0.12	0.68	0	0.24	0.98	0	9.82	55.85	0	19.25	79.89	0	0.267	0.407	21.89	33.047
R9606_332673	BGIR9606_318943	2768	0.76	0.78	0.9	0.88	0.88	0.82	183.93	189.24	221.49	210.86	212.11	202.4	0.813	0.86	198.22	208.457
R9606_35664.1	XM_017004856.1	7360	0	0.12	0	0	0.19	0	0	5.3	0	0	8.49	0	0.04	0.063	1.767	2.83
R9606_369177	BGIR9606_393513	BGIG9606_54697	0.8	0.96	0.78	1.06	1.41	1.2	194.23	232.15	191.84	254.34	338.97	294.26	0.847	1.223	206.073	295.857
R9606_347509	BGIR9606_314924	6196	0	0.01	0	0	0.01	0	0	5.75	4.17	4.13	6.12	1.78	0.003	0.003	3.307	4.01
R9606_344898	BGIR9606_349772	65981	0	0	0	0.11	0	0	0	0	0	7.18	0	0	0	0.037	0	2.393
R9606_327541	BGIR9606_275830	56902	0.46	0.71	0.38	0.56	0.57	0.56	93.98	145.02	77.53	112.14	114.12	115.29	0.517	0.563	105.51	113.85
R9606_30473.2	NM_031847.2	4133	0.17	0.15	0.19	0.06	0.02	0.13	20.4	17.98	23.52	7.48	1.82	16.08	0.17	0.07	20.633	8.46
R9606_350159	BGIR9606_364540	339044	0	0	0.01	0	0	0	0	0	2.54	0	0.02	0	0.003	0	0.847	0.007
R9606_83564.1	XM_024447402.1	11168	2.43	1.07	1.26	0.31	1.51	0.66	103.35	45.44	54.27	12.91	63.78	28.44	1.587	0.827	67.687	35.043
R9606_98304.1	XM_017028486.1	8568	1.02	1.56	0.6	0.71	0	1.15	39.24	59.97	23.64	27.04	0	44.93	1.06	0.62	40.95	23.99
R9606_122792.1	XM_024449183.1	79022	0	0	0	0.77	0	0	0	0	0	25.3	0	0	0	0.257	0	8.433
R9606_138422.1	NM_001350046.1	27352	0.04	0.38	0.3	0.21	0.59	0	2.74	24.27	19.21	13.36	37.3	0	0.24	0.267	15.407	16.887
R9606_353431	BGIR9606_392499	BGIG9606_53945	0	0.09	0.06	0	0	0	0	10.44	7.04	0	0	0	0.05	0	5.827	0
R9606_367607	BGIR9606_355295	55757	0.09	0.13	0.05	0.12	0.09	0.01	15.2	22.16	9.07	20.42	15.2	1.96	0.09	0.073	15.477	12.527
R9606_128061.4	NM_003476.4	8048	0.32	0	0.37	0.31	0.16	0	10.2	0	11.9	9.81	4.91	0	0.23	0.157	7.367	4.907
R9606_126810.1	XM_017021380.1	54916	0	0	0	0.08	0	0	0	0	0	3.78	0	0	0	0.027	0	1.26
R9606_373557	BGIR9606_336624	54522	0	0.36	0	0.2	0	0	0	16.69	0	9.19	0	0	0.12	0.067	5.563	3.063
R9606_38302.3	NM_016016.3	51629	60.94	39.25	58.48	57.61	40.56	40.23	2104.53	1354.78	2050.38	1974.94	1391.73	1411.83	52.89	46.133	1836.563	1592.833
R9606_386426	BGIR9606_345413	107984396	0.35	0.04	0.23	0.15	0.13	0.1	27.44	3.35	18.32	12.02	10.4	7.6	0.207	0.127	16.37	10.007
R9606_273434	BGIR9606_339237	107984002	0	0.02	0.02	0.02	0	0	0	1.02	1	1.07	0	0	0.013	0.007	0.673	0.357
R9606_333942	BGIR9606_317696	1080	0	0	0.01	0	0	0	0	0	1	0	0	0	0.003	0	0.333	0
R9606_34541.2	XM_017021952.2	1512	0	0	0	0	0	0.13	0	0	0	0	0	5.01	0	0.043	0	1.67
R9606_26814.1	XM_024451970.1	112267874	1.41	0.84	1.7	1.51	1.48	1.56	68.03	40.73	83.6	72.65	70.94	76.78	1.317	1.517	64.12	73.457
R9606_103951.2	XM_017014086.2	9788	0	0	0	0.02	0	0	0	0	0	2.72	0	0	0	0.007	0	0.907
R9606_267459	BGIR9606_341427	220032	0	0	0	0	0.14	0	0	0	0	0	1.37	0	0	0.047	0	0.457
R9606_13048.3	XM_005269567.3	1488	0	0	0	0.78	0.63	1.05	0.27	0	0	56.3	45.58	78.17	0	0.82	0.09	60.017
R9606_322184	BGIR9606_364889	440352	0.06	0.1	0.05	0.1	0.09	0.05	16.98	30.2	13.89	30.64	27.59	14.76	0.07	0.08	20.357	24.33
R9606_311555	BGIR9606_357355	2009	0.01	0	0.07	0	0	0.13	1.7	0	9.2	0	0	15.51	0.027	0.043	3.633	5.17
R9606_316210	BGIR9606_329773	BGIG9606_44992	0.01	0.01	0.01	0	0	0.01	4.54	4.65	2.92	1.11	1.57	4.68	0.01	0.003	4.037	2.453
R9606_114850.2	XM_017011076.2	57038	0.42	0.42	0.64	0.48	0.04	1.28	22.44	22.14	34.62	25.15	2.2	69.34	0.493	0.6	26.4	32.23
R9606_345389	BGIR9606_354806	8847	0.04	0.05	0.05	0.04	0.04	0.03	38.58	44.44	48.46	34.54	39.87	32.15	0.047	0.037	43.827	35.52
R9606_70854.1	XR_001747773.1	143425	0	0	0.03	0	0	0	0	0	2.91	0	0	0	0.01	0	0.97	0
R9606_134495.1	NM_001243094.1	3298	0.33	0.11	0.07	0	0.25	0	7.39	2.53	1.6	0	5.58	0	0.17	0.083	3.84	1.86
R9606_139487.1	NM_001349088.1	9779	0	0	0.45	0	0.25	0.02	0	0.15	66.89	0	36.05	3.27	0.15	0.09	22.347	13.107
R9606_394365	BGIR9606_325127	727957	0.76	0.76	0.13	0.31	0.59	0.24	195.56	194.93	33.76	79.1	149.64	61.23	0.55	0.38	141.417	96.657
R9606_16091.1	NM_001006683.1	474343	0	0.33	0	0.43	0	0	0	8.5	0	10.84	0	0	0.11	0.143	2.833	3.613
R9606_320619	BGIR9606_304884	134145	0.22	0.15	0	0.07	0	0	37.01	26.11	0	11.64	0	0	0.123	0.023	21.04	3.88
R9606_290991	BGIR9606_338455	728558	0	0.07	0.22	0	0	0	0	0.56	1.77	0	0	0	0.097	0	0.777	0
R9606_27025.1	XR_001746347.1	55342	0.62	1.19	0.88	0.26	0.08	0	119.72	230.84	172.65	49.4	16.18	0	0.897	0.113	174.403	21.86
R9606_155118.2	NM_001002235.2	5265	0	0	0	0	0.03	0	0	0	0	0	2.39	0	0	0.01	0	0.797
R9606_103893.3	XR_949989.3	55561	0	0	0	0.08	0	0.08	0	0	0	5.46	0	5.78	0	0.053	0	3.747
R9606_9235.2	NM_022977.2	2182	0.02	0	0	0	0	0	2.89	0	0	0	0	0.04	0.007	0	0.963	0.013
R9606_89921.1	NM_001198993.1	65220	1.27	0	0.02	0	0.68	0.79	87.36	0	1.65	0	46.72	55.53	0.43	0.49	29.67	34.083
R9606_51972.1	NM_001358418.1	100287045	0.09	0	0	0	0	0	2.56	0	0	0	0	0	0.03	0	0.853	0
R9606_284746	BGIR9606_339995	10196	0	0.14	0.1	0	0.07	0.08	0	10.27	7.37	0	5.17	6.23	0.08	0.05	5.88	3.8
R9606_329364	BGIR9606_378549	51291	0	0	0	0	0	0.09	0	0	0	0	0	9.42	0	0.03	0	3.14
R9606_266917	BGIR9606_264269	3151	0.74	0.77	0.69	0.71	0.78	0.76	183.69	191.2	174.81	175.63	194.41	193.14	0.733	0.75	183.233	187.727
R9606_380974	BGIR9606_367943	2175	0.05	0.16	0.2	0.11	0.1	0.05	1.03	3.09	4.02	2.12	2.01	1.04	0.137	0.087	2.713	1.723
R9606_389404	BGIR9606_354342	29880	0.46	3.38	0	1.23	0.83	1.31	4.43	32.44	0	11.7	7.94	12.76	1.28	1.123	12.29	10.8
R9606_305150	BGIR9606_341484	51585	0.17	0.25	0.32	0.55	0.29	0.25	45.24	66.58	86.52	146.1	78.36	67.14	0.247	0.363	66.113	97.2
R9606_308205	BGIR9606_391617	55559	0	0	0.09	0	0	0	0	0	10.51	0	0	0	0.03	0	3.503	0
R9606_268075	BGIR9606_386865	6300	5	6.01	4.21	5.83	6.11	6.04	300.44	360.98	256.67	347.81	364.8	368.68	5.073	5.993	306.03	360.43
R9606_114583.1	XM_017027407.1	8541	1.88	0.67	1.67	0.61	1.29	0	193.59	68.39	174.74	61.86	132.33	0	1.407	0.633	145.573	64.73
R9606_350306	BGIR9606_360837	54778	0.04	0.02	0.08	0.04	0.02	0.03	8.83	5.39	18.15	9.93	5.82	7.66	0.047	0.03	10.79	7.803
R9606_97847.2	XM_006720196.2	55745	0.73	0.78	0.47	0.39	0.69	0.59	181.7	194.71	118.65	97.35	171.89	149.05	0.66	0.557	165.02	139.43
R9606_114157.3	NM_014271.3	11141	0	0.32	0	0	0	0	0	18.3	0	0	0	0	0.107	0	6.1	0
R9606_386045	BGIR9606_313473	26235	0.17	0.06	0	0.07	0.08	0.07	10.53	3.58	0	4.19	4.85	4.38	0.077	0.073	4.703	4.473
R9606_352305	BGIR9606_392950	100996709	0.63	0.28	0.17	0	0.36	0.19	7.99	3.63	2.2	0	4.59	2.4	0.36	0.183	4.607	2.33
R9606_339430	BGIR9606_382670	5688	0.03	0.09	0.09	0	0	0.12	2.45	7.41	7.6	0	0	10	0.07	0.04	5.82	3.333
R9606_280657	BGIR9606_352120	9612	0.04	0.11	0.09	0.08	0.07	0.1	15.09	39.11	32.26	28.32	25.6	36.28	0.08	0.083	28.82	30.067
R9606_45275.1	XM_017002526.1	84251	0	0	0	0	0	0	0	0	0	0.04	0	0	0	0	0	0.013
R9606_300072	BGIR9606_359716	207	3.93	3.54	1.24	1.56	3.39	2.78	345.15	310.34	110.59	136.2	295.56	248.29	2.903	2.577	255.36	226.683
R9606_374851	BGIR9606_319821	313	0	0	0	0	0	0.09	0	0	0	0	0	4.5	0	0.03	0	1.5
R9606_301150	BGIR9606_291850	5359	0.5	0.67	1.01	1.42	0.19	1.38	8.3	11.19	17.13	23.67	3.24	23.54	0.727	0.997	12.207	16.817
R9606_300951	BGIR9606_372891	727758	0.06	0.03	0.08	0.07	0.15	0.09	3.85	1.92	5.38	4.79	10.07	6.15	0.057	0.103	3.717	7.003
R9606_292863	BGIR9606_383950	2897	0	0.01	0	0	0.02	0.02	0	1	0	0	1.29	1.71	0.003	0.013	0.333	1
R9606_31431.2	XM_011520335.2	7054	0.01	0	0	0	0.02	0	1	0	0	0	1.78	0	0.003	0.007	0.333	0.593
R9606_96110.1	XM_017011045.1	55809	0.61	0	0	0	0.05	0	110.67	0	0	0	9.3	0.85	0.203	0.017	36.89	3.383
R9606_303988	BGIR9606_300804	6389	0	0.1	0.07	0.03	0.03	0.06	0.41	38.24	29.91	12.47	12.6	24.94	0.057	0.04	22.853	16.67
R9606_357449	BGIR9606_366105	58986	1.22	0.67	0.96	0.91	1.16	0.91	100.84	55.74	80.45	74.42	95	76.8	0.95	0.993	79.01	82.073
R9606_273268	BGIR9606_390915	55285	0.1	0.3	0.03	0.08	0.23	0.15	4	11.95	1.14	3.04	9.06	6.02	0.143	0.153	5.697	6.04
R9606_307369	BGIR9606_365280	4493	0.11	0.2	0.14	0.43	0.15	0.18	2.23	4.12	3.02	8.88	3.1	3.9	0.15	0.253	3.123	5.293
R9606_318653	BGIR9606_378435	79086	0.86	0.64	0.73	0.97	1.04	0.94	128.9	95.37	111.68	144.01	154.99	143.19	0.743	0.983	111.983	147.397
R9606_50887.1	NM_001290142.1	9289	0	0	0	0	0	0	0	0	0.27	0	0	0	0	0	0.09	0
R9606_91022.2	XM_011531312.2	203523	0	0.27	0	0	0.52	0	0	22.7	0	0	43.2	0	0.09	0.173	7.567	14.4
R9606_300398	BGIR9606_303145	6643	8.52	12.92	5.5	10.01	8.05	8.53	99.04	150.08	64.87	115.44	92.92	100.7	8.98	8.863	104.663	103.02
R9606_309411	BGIR9606_291630	10274	0.07	0	0.12	0.08	0.12	0.16	2.08	0	3.58	2.19	3.39	4.9	0.063	0.12	1.887	3.493
R9606_153796.1	XM_024448601.1	55291	0.79	0	0.6	0.78	1.01	0.35	86.49	0	67.2	84.67	109.83	38.96	0.463	0.713	51.23	77.82
R9606_352962	BGIR9606_348028	29915	1.23	0.84	1.03	0.78	0.69	0.42	109.99	75.05	93.52	69.28	60.74	38.42	1.033	0.63	92.853	56.147
R9606_122278.2	XM_017004743.2	653781	0.14	0.04	0	0	0	0.14	7.83	2.23	0	0	0	8.07	0.06	0.047	3.353	2.69
R9606_16923.3	XM_011530294.3	5905	0	0	0	0	0	0.12	0	0	0	0	0	13.22	0	0.04	0	4.407
R9606_385934	BGIR9606_333740	26012	4.2	5.6	3.14	4.77	4.77	4.48	304.81	406.06	231.33	343.29	343.68	329.78	4.313	4.673	314.067	338.917
R9606_271888	BGIR9606_310584	221262	0.06	0.02	0.05	0.04	0.06	0.04	19.55	7	16.98	10.88	19.02	13.02	0.043	0.047	14.51	14.307
R9606_144642.1	NM_001170649.1	81887	3.1	2.94	4.47	2.56	3.76	3.65	163.84	155.44	239.53	134.39	197.48	195.63	3.503	3.323	186.27	175.833
R9606_141023.4	XM_005266202.4	65110	0.38	0.94	1.02	1.7	0.8	0.66	16.68	40.64	44.83	73.27	34.23	29.09	0.78	1.053	34.05	45.53
R9606_346287	BGIR9606_361938	57194	0.01	0.01	0	0.01	0.02	0.01	4.39	3.74	1.28	2.36	7.5	2.92	0.007	0.013	3.137	4.26
R9606_294660	BGIR9606_367780	101928682	0.02	0	0	0.01	0	0.01	4.03	0	0	1.99	0	1.12	0.007	0.007	1.343	1.037
R9606_11559.7	NM_005380.7	4681	3.84	1.54	0.87	1.73	4.23	5.07	179.76	72.15	41.31	80.55	196.61	241.09	2.083	3.677	97.74	172.75
R9606_331092	BGIR9606_385022	91445	0.08	0.13	0.16	0.05	0.19	0.09	7.29	12.23	14.49	4.21	16.86	8.41	0.123	0.11	11.337	9.827
R9606_356219	BGIR9606_374975	54495	0.2	0.12	0.06	0.19	0.27	0.23	28.21	16.71	8.65	26.2	37.43	32.06	0.127	0.23	17.857	31.897
R9606_371180	BGIR9606_352974	220082	0.02	0	0	0.01	0.01	0	1.57	0	0	0.56	0.8	0	0.007	0.007	0.523	0.453
R9606_375608	BGIR9606_342659	10522	0.16	0.2	0.23	0.16	0.51	0.29	12.22	15.89	18.42	12.45	39.16	23.28	0.197	0.32	15.51	24.963
R9606_338803	BGIR9606_357938	8906	0.37	1.03	0.44	0.82	0.32	0.33	20.48	56.87	24.53	45.22	17.6	18.43	0.613	0.49	33.96	27.083
R9606_339932	BGIR9606_296900	57732	0.03	0.21	0.24	0.12	0	0.14	8.61	58.6	68.18	33.54	0	40.55	0.16	0.087	45.13	24.697
R9606_352139	BGIR9606_345727	23085	0.05	0.05	0.04	0.07	0.17	0.05	14.75	13.6	10.21	20.3	46.09	13.39	0.047	0.097	12.853	26.593
R9606_64335.1	XM_024454320.1	23252	1.06	0	0	0.3	1.47	0	145.65	0	0	40.79	201.19	0.01	0.353	0.59	48.55	80.663
R9606_349025	BGIR9606_368302	9912	0.06	0.03	0.05	0.04	0.05	0.06	33.6	13.58	29.45	22.02	24.65	30.41	0.047	0.05	25.543	25.693
R9606_286010	BGIR9606_295708	BGIG9606_40821	0.02	0	0.02	0	0	0	1.15	0	1.19	0	0	0	0.013	0	0.78	0
R9606_342533	BGIR9606_331376	54840	0	0.11	0.28	0	0	0	0	0.9	2.38	0	0	0	0.13	0	1.093	0
R9606_300522	BGIR9606_304173	5917	2.31	2.62	1.56	1.83	4	3.39	65.74	74.59	45.25	51.83	113.23	98.28	2.163	3.073	61.86	87.78
R9606_96851.1	XM_011523345.1	80152	0	0	0	0	0	0.3	0	0	0	0	0	8.59	0	0.1	0	2.863
R9606_91675.1	NM_001288984.1	55153	0.06	0	0	0	0	0.24	3.82	0	0	0	0	16.12	0.02	0.08	1.273	5.373
R9606_81880.1	NM_001352775.1	3728	0	1.28	0	0	0.71	0	0	91.25	0	0	50.59	0	0.427	0.237	30.417	16.863
R9606_47151.2	NM_145330.2	9553	8.92	9.69	14.3	15.26	12.06	13.79	73.43	79.8	119.59	124.74	98.69	115.36	10.97	13.703	90.94	112.93
R9606_99093.4	XM_006718014.4	83937	0.22	0.08	0.05	0	0.09	0	18.85	7.29	4.8	0	7.46	0	0.117	0.03	10.313	2.487
R9606_392311	BGIR9606_381323	26039	0.77	0.43	1.54	1.71	0.75	0.27	66.69	37.22	135.32	146.55	64	23.78	0.913	0.91	79.743	78.11
R9606_134022.1	XM_024451365.1	126526	0	0	0	0.17	0	0	0	0	0	13.77	0	0	0	0.057	0	4.59
R9606_44495.2	NM_001082577.2	23543	0.12	0.57	0.44	0.58	0.51	0.57	17.69	84.51	66.01	86.68	75.93	85.85	0.377	0.553	56.07	82.82
R9606_111098.2	NM_001008493.2	55740	0	0.42	0.16	0.23	0	0.32	0	120.76	46.65	66.64	0	94.73	0.193	0.183	55.803	53.79
R9606_17423.3	XM_005253266.3	9776	0.97	1.18	0.71	0.7	1.12	0.76	89.87	109.55	67.29	64.75	103.71	71.3	0.953	0.86	88.903	79.92
R9606_278444	BGIR9606_312662	340205	0.02	0	0.01	0	0	0.02	1	0	0.56	0	0	1	0.01	0.007	0.52	0.333
R9606_140784.3	XM_006710499.3	23318	0.02	0.45	0	0.34	0	0	2.35	55.91	0	42.63	0	0	0.157	0.113	19.42	14.21
R9606_17401.2	NM_001145337.2	4193	4.06	3.93	2.23	5.16	6.33	4.91	631.5	610.24	352.03	795.39	977.79	775.72	3.407	5.467	531.257	849.633
R9606_317903	BGIR9606_307233	91368	0.24	0	0.21	0	0.25	0	2.96	0	2.62	0	3.06	0	0.15	0.083	1.86	1.02
R9606_352274	BGIR9606_305954	8507	0.23	0.21	0	0.03	0.31	0.15	14.04	12.99	0	1.58	18.91	9.41	0.147	0.163	9.01	9.967
R9606_406184	BGIR9606_397174	BGIG9606_58341	0	0	0	0	0.01	0	1.13	1.06	0	0	2	0.97	0	0.003	0.73	0.99
R9606_269189	BGIR9606_318349	2051	0	0	0	0.01	0	0	0	0	0	2.52	0	0	0	0.003	0	0.84
R9606_59976.1	XM_024453179.1	84696	0	0	0	0.01	0	0	0	0	0	0.44	0	0	0	0.003	0	0.147
R9606_278105	BGIR9606_271842	6884	2.58	1.67	2.74	0.91	1.22	1.19	148.86	96	160.04	52.34	69.57	69.39	2.33	1.107	134.967	63.767
R9606_104929.2	XR_001749742.2	9617	0.18	0	0.22	0	0	0.15	15.15	0	18.3	0	0	12.97	0.133	0.05	11.15	4.323
R9606_296523	BGIR9606_298785	51705	0	0	0	0.02	0	0.02	0	0	0	1	0	1	0	0.013	0	0.667
R9606_156817.1	NM_001267779.1	342892	0.12	0	0.17	0.1	0.17	0.04	20.01	0	29	17.37	28.11	7.57	0.097	0.103	16.337	17.683
R9606_85965.1	NM_001354055.1	8874	0	0	0.87	0.51	0	0	0	0	89.87	51.33	0	0	0.29	0.17	29.957	17.11
R9606_288667	BGIR9606_322296	6009	0	0	0	2.42	2.57	0	0	0	0	37.27	39.6	0	0	1.663	0	25.623
R9606_296682	BGIR9606_312794	57505	1.45	1.25	0.62	0.24	0.89	0.39	152.72	131.14	65.93	25	92.48	42.04	1.107	0.507	116.597	53.173
R9606_386960	BGIR9606_333231	399665	0.96	0.83	0.87	0.75	0.78	0.81	305.73	265.28	282.91	238.65	248.96	262.36	0.887	0.78	284.64	249.99
R9606_22995.3	NM_182828.3	151449	0.03	0.03	0.03	0.04	0.04	0.04	7.28	7.25	6	9.39	8.33	8.11	0.03	0.04	6.843	8.61
R9606_344711	BGIR9606_356655	2530	0	0.04	0	0	0	0	0	1.78	0	0	0	0	0.013	0	0.593	0
R9606_72492.1	NM_001272062.1	728239	0.03	0.11	0.25	0.02	0	0.01	1.5	6.3	14.18	0.99	0	0.5	0.13	0.01	7.327	0.497
R9606_392071	BGIR9606_267973	23418	0	0.21	0	0	0.28	0	0	9.64	0	0	13.07	0	0.07	0.093	3.213	4.357
R9606_128695.1	NM_001267048.1	57535	0.07	0	0	0.01	0.1	0.04	10.5	0	0	2.1	14.49	6.06	0.023	0.05	3.5	7.55
R9606_387465	BGIR9606_275713	107985769	0.02	0.03	0.04	0.01	0.01	0.01	15.88	25.2	35.24	12.66	13.11	13.88	0.03	0.01	25.44	13.217
R9606_272049	BGIR9606_287570	8833	0.19	0.34	0.07	0.08	0.05	0.05	9.23	16.2	3.35	3.57	2.35	2.32	0.2	0.06	9.593	2.747
R9606_387412	BGIR9606_362149	54989	1.01	0	0	0	0	0	116.41	0	0	0	0	0	0.337	0	38.803	0
R9606_402248	BGIR9606_395889	BGIG9606_57066	0	0	0	0	0	0	0	0	0	0.79	1.08	0	0	0	0	0.623
R9606_274676	BGIR9606_322920	64236	0	2.4	4.14	2.3	4.6	4.3	0	68.88	120.68	65.45	131.17	125.46	2.18	3.733	63.187	107.36
R9606_126954.4	XM_005272547.4	81614	0.51	0.45	1.08	0	0.12	0.72	36.12	31.81	78.06	0	8.62	51.72	0.68	0.28	48.663	20.113
R9606_66175.2	NM_016186.2	51156	0	0	0	0	0.05	0	0	0	0	0	2.75	0	0	0.017	0	0.917
R9606_3752.2	XM_011525399.2	8535	0.16	0.39	0.22	0.79	0.53	0.99	14.73	35.16	20.62	71.42	47.65	91.44	0.257	0.77	23.503	70.17
R9606_37085.2	XM_017002743.2	8880	0	0.17	0.5	0	0	0.26	0	20.16	61.32	0	0	31.53	0.223	0.087	27.16	10.51
R9606_40285.3	NM_000945.3	5534	24.54	21.95	22.87	15.5	15.98	16.71	1605.01	1435.32	1518.5	1006.57	1038.65	1110.26	23.12	16.063	1519.61	1051.827
R9606_26404.1	XM_024451933.1	54963	0	0.12	0	0	0	0.1	0	4.16	0	0	0	3.79	0.04	0.033	1.387	1.263
R9606_99168.1	XM_017024423.1	254272	0	0.04	0.01	0	0	0	0	1.85	0.29	0	0	0	0.017	0	0.713	0
R9606_322191	BGIR9606_389353	633	0	0	0.02	0.01	0	0.01	0	0	2.79	1.41	0	0.99	0.007	0.007	0.93	0.8
R9606_280188	BGIR9606_304351	653316	0.04	0.03	0.02	0.04	0.04	0.03	12.44	11.54	5.84	12.18	15.43	12.01	0.03	0.037	9.94	13.207
R9606_859.1	XM_024453529.1	4134	3.77	2.77	1.88	3.07	2.72	2.25	483.18	355.07	244.28	390.92	346.3	293.68	2.807	2.68	360.843	343.633
R9606_386400	BGIR9606_287389	1359	0.02	0.13	0.06	0	0.01	0	0.41	2.29	1.01	0	0.12	0	0.07	0.003	1.237	0.04
R9606_314085	BGIR9606_279350	100533179	4.86	0.98	0.3	4.42	1.37	3.38	118.75	23.92	7.34	107.08	33.2	83.83	2.047	3.057	50.003	74.703
R9606_120813.4	XM_005257275.4	3212	0.6	0.57	0.67	0.56	0.41	0.61	14.95	14.13	17.02	13.92	10.12	15.41	0.613	0.527	15.367	13.15
R9606_362846	BGIR9606_371322	84961	0.04	0.04	0.15	0.03	0.02	0.03	3.72	4.64	16.32	3.17	2.25	2.66	0.077	0.027	8.227	2.693
R9606_100596.4	XM_005259924.4	4854	2.19	0	1.99	0.64	1.23	0	377.27	0.3	347.82	108.99	210.33	0	1.393	0.623	241.797	106.44
R9606_51013.1	XM_017003755.1	255101	0	0	0	0	0	0	0	0.09	0	0	0.05	0	0	0	0.03	0.017
R9606_48280.1	NM_001358699.1	284023	0.27	0.37	0.4	0.45	0.46	0.56	16.42	22.44	24.52	27.01	27.69	34.17	0.347	0.49	21.127	29.623
R9606_301240	BGIR9606_330970	50808	0.3	0.36	0.15	0.66	0.53	0.6	89.26	106.96	45.52	195.54	158.6	182.02	0.27	0.597	80.58	178.72
R9606_64233.2	XM_011527426.2	84922	0	0	0.25	0.13	0.01	0.03	0	0	14.53	7.38	0.3	1.91	0.083	0.057	4.843	3.197
R9606_116459.1	NM_001350497.1	81669	0	0	3.02	0	0.31	0	0	0	191.06	0	18.91	0	1.007	0.103	63.687	6.303
R9606_266237	BGIR9606_362023	100288615	0	0	0.13	0	0.12	0	0	0	8.93	0	8.17	0	0.043	0.04	2.977	2.723
R9606_383868	BGIR9606_278223	105747689	0.1	0.39	0.12	0.37	0.2	0.2	27.13	105.56	31.99	101.53	55.43	56.53	0.203	0.257	54.893	71.163
R9606_352993	BGIR9606_356801	8747	0.25	0.17	0.04	0.13	0.26	0.1	63.59	43.78	9.9	32.4	67.33	25.86	0.153	0.163	39.09	41.863
R9606_98864.2	XM_017029167.2	101929738	0	0	0	0	0.02	0.01	0	0	0	0	1.05	0.74	0	0.01	0	0.597
R9606_125824.1	XM_011522920.1	161931	0	0	0.05	0	0	0	0	0	2	0	0	0	0.017	0	0.667	0
R9606_404092	BGIR9606_408033	BGIG9606_68672	0.14	0.18	0	0	0	0.24	4.83	6.48	0	0	0	8.66	0.107	0.08	3.77	2.887
R9606_329687	BGIR9606_385954	105372952	0.11	0.11	0.05	0.22	0.21	0.17	47.75	48.66	22.39	98.23	95.08	78.21	0.09	0.2	39.6	90.507
R9606_273627	BGIR9606_285639	10991	0.03	0.04	0.03	0.05	0.04	0.03	8.94	12.1	9.11	13	9.44	8.69	0.033	0.04	10.05	10.377
R9606_286437	BGIR9606_355086	26224	0	0.21	0	0.69	0	0	0	5.82	0	19.43	0	0	0.07	0.23	1.94	6.477
R9606_103810.1	XM_017023124.1	2622	0	0	1.14	0	0	0.45	0	0	76.22	0	0	30.18	0.38	0.15	25.407	10.06
R9606_8056.1	XM_017024095.1	11276	0.42	0.65	0	0.14	0.13	0	47.36	73.15	0	15.25	14.43	0	0.357	0.09	40.17	9.893
R9606_284476	BGIR9606_272306	10628	0.02	0.24	0.24	0	0.16	0.16	2	21.89	22.54	0	14.67	15.48	0.167	0.107	15.477	10.05
R9606_50877.2	NM_002202.2	3670	0.85	1	0.7	0.4	0.31	0.32	50	58.66	41.95	23.27	18	19	0.85	0.343	50.203	20.09
R9606_120782.1	XM_017006962.1	5793	1.42	0.33	2.41	1.36	0.75	0.54	270.48	62.65	465.93	257.43	141.67	104.65	1.387	0.883	266.353	167.917
R9606_47935.3	XM_011537735.3	10193	1.95	2.87	0	0.91	0.83	0.84	138.08	202.83	0	64.24	58.15	60.35	1.607	0.86	113.637	60.913
R9606_385871	BGIR9606_268902	10806	0.11	0.12	0.03	0.04	0.05	0.05	14.43	15.21	3.9	5.78	6.4	7.12	0.087	0.047	11.18	6.433
R9606_9440.1	XM_024454103.1	54790	0	0	0.18	0	0.01	0	0	0	38.44	0	1.4	0	0.06	0.003	12.813	0.467
R9606_108095.1	NM_001350633.1	92689	0	0	0.17	0	0.28	0	0	0	13.73	0	21.91	0	0.057	0.093	4.577	7.303
R9606_333305	BGIR9606_302000	64924	0.31	0.21	0.24	0.31	0.39	0.2	11.68	8.16	9.24	11.61	14.72	7.7	0.253	0.3	9.693	11.343
R9606_386430	BGIR9606_363937	197335	0.23	0.25	0.14	0.56	0.26	0.31	88.14	94.82	52.29	211.86	99.81	121.41	0.207	0.377	78.417	144.36
R9606_363496	BGIR9606_266211	4343	0.09	0.1	0.02	0.09	0.04	0.05	5.9	6.49	1.55	5.92	2.75	3.41	0.07	0.06	4.647	4.027
R9606_126254.1	NM_001252619.1	3933	0	0	0.06	0.06	0	0	0	0	1	1	0	0	0.02	0.02	0.333	0.333
R9606_305573	BGIR9606_298769	4547	0.29	0.16	2.31	1.01	0.71	1.87	1.69	0.91	13.56	5.79	4.11	10.98	0.92	1.197	5.387	6.96
R9606_82204.2	XM_011524933.2	54799	0	0	0	0	0	0.18	0	0	0	0	0	23.35	0	0.06	0	7.783
R9606_328943	BGIR9606_289326	285346	0.15	0.15	0.1	0.45	0.35	0.37	15.34	15.67	10.53	45.85	35.13	37.86	0.133	0.39	13.847	39.613
R9606_386175	BGIR9606_323727	137872	0	0	0	0	0	0.09	0	0	0	0	0	5.55	0	0.03	0	1.85
R9606_363081	BGIR9606_293138	7468	0.06	0.26	0	0	0	0	1.54	6.68	0	0	0	0	0.107	0	2.74	0
R9606_58215.1	XM_024447860.1	196051	0	0	0.01	0	0	0	0	0	2.65	0	0	0	0.003	0	0.883	0
R9606_113566.2	XM_011528386.2	84941	0.43	1.45	0.73	0.51	0.82	0	19.51	66.52	34	23.11	37.43	0	0.87	0.443	40.01	20.18
R9606_69718.2	NM_001020819.2	91663	6.41	4.85	3.2	5.18	6.49	7.79	436.59	330.63	221.39	350.5	439.6	539.7	4.82	6.487	329.537	443.267
R9606_52852.1	NM_001283050.1	23308	0.59	0.32	0.32	0	0.21	0.12	14.86	7.89	8.08	0	5.25	3.05	0.41	0.11	10.277	2.767
R9606_83070.1	XM_017010885.1	4301	0.41	0.31	0.25	0.29	0.02	0.55	70.29	51.89	43.68	48.64	3.95	94.04	0.323	0.287	55.287	48.877
R9606_307943	BGIR9606_320704	9863	0	0	0	0	0	0.01	0	2.08	2.28	2.44	1.74	5.04	0	0.003	1.453	3.073
R9606_365566	BGIR9606_371310	57125	0.38	0.28	0.36	0.21	0.13	0.42	35.26	25.95	33.47	19.11	12.29	39.91	0.34	0.253	31.56	23.77
R9606_362683	BGIR9606_393141	BGIG9606_54502	0	0.19	0	0.2	0.31	0.12	0	9.71	0	10.25	15.7	6.21	0.063	0.21	3.237	10.72
R9606_88224.1	XM_024449311.1	10443	0	0.05	0.13	0.01	0	0	0	4.06	11.31	1.08	0	0	0.06	0.003	5.123	0.36
R9606_382493	BGIR9606_270203	1912	3.35	5.67	2.81	3.05	2.07	2.75	342.83	581.08	292.09	309.82	210.45	286.54	3.943	2.623	405.333	268.937
R9606_113757.1	XR_001753174.1	23347	0	0.57	0	0	0	0.13	0	83.92	0	0	0	19.13	0.19	0.043	27.973	6.377
R9606_61785.1	NM_001190476.1	100463285	0.22	0.15	0.15	0.17	0.08	0.04	5.9	3.9	3.91	4.53	2.03	1	0.173	0.097	4.57	2.52
R9606_90335.1	NM_001353536.1	55205	0	0.03	0.09	0	0	0	0	3.45	11.04	0	0	0	0.04	0	4.83	0
R9606_375444	BGIR9606_265238	55277	0	0.08	0	0	0.06	0	0	1.35	0	0	1.07	0	0.027	0.02	0.45	0.357
R9606_371780	BGIR9606_315029	5134	0	0.87	0	0.14	0	0	0	16.14	0	2.6	0	0	0.29	0.047	5.38	0.867
R9606_308839	BGIR9606_298002	10874	0	0.51	0	0	0.24	0.32	0	7.54	0	0	3.6	4.76	0.17	0.187	2.513	2.787
R9606_288356	BGIR9606_375779	4784	0	0	0	0	0.06	0	0	0	0	0	7.55	0	0	0.02	0	2.517
R9606_92940.1	NM_001271874.1	25980	10.46	8.72	9.16	9.38	9.29	10.51	563.71	469.36	500.94	501.48	497.06	575.06	9.447	9.727	511.337	524.533
R9606_116142.1	XM_017003841.1	284948	0	0.01	0.04	0.03	0	0	0	1.2	4.27	2.99	0	0	0.017	0.01	1.823	0.997
R9606_151563.3	NM_000565.3	3570	0.75	0.81	0	0	0.76	1.09	97.12	105.13	0	0	97.97	143.66	0.52	0.617	67.417	80.543
R9606_339878	BGIR9606_295018	55024	0	0.2	0	0.25	0.11	0	0	8.53	0	10.51	4.47	0	0.067	0.12	2.843	4.993
R9606_23924.2	NM_022162.2	64127	0	0	0	0	0	0.21	0	0	0	0	0	21.27	0	0.07	0	7.09
R9606_84149.2	XM_017009151.2	167153	0	0.26	0.06	0	0	0.05	0	21.35	5.31	0	0	4.09	0.107	0.017	8.887	1.363
R9606_90939.2	NM_000629.2	3454	2.63	2.85	1.63	2.45	3.09	2.58	350.02	379.39	220.53	323.61	409.15	349.13	2.37	2.707	316.647	360.63
R9606_46275.4	NM_002611.4	5164	14.68	14.58	15.51	10.52	12.5	11.84	846.04	839.52	907.51	601.76	715.35	693.1	14.923	11.62	864.357	670.07
R9606_145468.1	XM_011541608.1	54558	0	0	0	0	0	0.46	0	0	0	0	0	48.83	0	0.153	0	16.277
R9606_329458	BGIR9606_271443	148423	0	0.49	0	0.12	0.44	0.19	0	39.46	0	9.5	35.09	15.89	0.163	0.25	13.153	20.16
R9606_323077	BGIR9606_313422	2045	0.05	0	0	0.03	0	0	1	0	0	0.76	0	0	0.017	0.01	0.333	0.253
R9606_81223.1	NM_001354281.1	287	0.07	0	0.04	0	0	0.01	8.76	0	5.23	0	0	1.54	0.037	0.003	4.663	0.513
R9606_143468.2	NM_001300816.2	54819	1.36	2.52	2.18	1.58	2.51	2.89	66.18	122.39	107.56	75.97	121.11	142.62	2.02	2.327	98.71	113.233
R9606_12294.2	XM_005266560.2	81550	0	0	0	0	0.47	0	0	0	0	0	31.56	0	0	0.157	0	10.52
R9606_376422	BGIR9606_391979	246126	0.06	0.08	0.15	0.1	0	0.07	23.37	27.99	54.51	36.05	0	26.46	0.097	0.057	35.29	20.837
R9606_80167.2	XM_011544389.2	1135	0	0	0.01	0	0	0	0	0	1	0	0	0	0.003	0	0.333	0
R9606_362322	BGIR9606_372930	23347	0.02	0	0.03	0.01	0.04	0.03	2.11	0	2.98	1.09	3.73	2.64	0.017	0.027	1.697	2.487
R9606_271038	BGIR9606_372006	6426	7.95	11.56	4.56	12.5	12.15	9.64	568.95	827	331.48	888.04	864.38	701.23	8.023	11.43	575.81	817.883
R9606_332444	BGIR9606_391131	8450	1.83	2.82	0	6.4	5.14	2.97	105.97	162.89	0	367.87	295.53	174.73	1.55	4.837	89.62	279.377
R9606_276636	BGIR9606_392139	7404	0.02	0.02	0.01	0	0.02	0.03	6.5	4.99	3.37	0	4.63	8.6	0.017	0.017	4.953	4.41
R9606_4028.1	NM_001322501.1	54986	0	0	0	0	0	0.06	0	0	0	0	0	6.19	0	0.02	0	2.063
R9606_52817.1	XM_017011816.1	2050	6.26	5.83	7.04	7.27	3.75	5.37	546.83	509.22	624.28	630.53	325	476.64	6.377	5.463	560.11	477.39
R9606_277328	BGIR9606_281813	100288695	0.01	0.05	0.09	0.07	0.03	0.03	0.42	3.08	6.13	4.27	2.18	1.77	0.05	0.043	3.21	2.74
R9606_131295.2	XM_011541051.2	22996	0	0.19	0	0.44	0	0	0	11.5	0	26.38	0	0	0.063	0.147	3.833	8.793
R9606_150842.2	XM_011532165.2	5783	0	0	0	0	0.31	0	0	0	0	0	57.42	0	0	0.103	0	19.14
R9606_27346.2	XM_017009161.2	167153	0.01	0.29	0.23	0.25	0.09	0.11	1.13	22.68	18.84	20.05	7.34	9.09	0.177	0.15	14.217	12.16
R9606_283999	BGIR9606_366230	64223	0.26	0.05	0	0	0.17	0	7.85	1.57	0	0	4.91	0	0.103	0.057	3.14	1.637
R9606_9131.1	NM_001317951.1	65980	0.4	0.44	0	0	0.44	0	25.08	27.48	0	0	27.29	0	0.28	0.147	17.52	9.097
R9606_363156	BGIR9606_347553	11010	0.75	0.7	1.7	0.61	0.67	0.64	53.21	50.16	123.25	42.94	47.62	46.17	1.05	0.64	75.54	45.577
R9606_404352	BGIR9606_407753	BGIG9606_68513	0.38	0.39	0	0.96	0	0.21	15.23	15.83	0	38.41	0	8.58	0.257	0.39	10.353	15.663
R9606_156096.1	XM_011540342.1	9231	0.86	0.62	0.18	0.59	0.92	0.97	134.53	97.14	28.67	92.24	143.59	155.23	0.553	0.827	86.78	130.353
R9606_389812	BGIR9606_345176	BGIG9606_46904	0.95	1.1	0.31	0.89	0.5	1.48	59.86	69.23	19.49	55.34	31.16	94.87	0.787	0.957	49.527	60.457
R9606_84567.2	NM_198441.2	122183	0	0.01	0	0	0	0	0	0.2	0	0	0	0	0.003	0	0.067	0
R9606_281047	BGIR9606_369044	4077	0.03	0	0	0	0.23	0	3.44	0	0	0	27.05	0.08	0.01	0.077	1.147	9.043
R9606_342142	BGIR9606_379179	653583	0	0.17	0.05	0	0.17	0	0	6.57	1.88	0	6.27	0	0.073	0.057	2.817	2.09
R9606_296624	BGIR9606_274400	92815	0.15	0.12	0.25	0.22	0.28	0.21	20.6	16.37	35	30.29	39.73	29.49	0.173	0.237	23.99	33.17
R9606_299339	BGIR9606_284494	80746	0.38	0.23	0.42	0.43	0.63	0.6	31.58	18.93	35.6	35.8	51.96	50.64	0.343	0.553	28.703	46.133
R9606_300583	BGIR9606_376696	1954	0.02	0.03	0	0.01	0	0	7.24	8.32	0	1.95	0	0	0.017	0.003	5.187	0.65
R9606_355145	BGIR9606_390783	94121	0.32	0.86	0.79	0	0.43	0	27.03	73.17	68.45	0	36.1	0	0.657	0.143	56.217	12.033
R9606_22399.3	XM_011514974.3	89845	0.5	0.67	0.1	0.34	0.03	0.04	54.37	73.33	10.93	36.42	3.16	5	0.423	0.137	46.21	14.86
R9606_322611	BGIR9606_382835	102724023	0	0.02	0	0	0	0.02	0	2.03	0	0	0	2.2	0.007	0.007	0.677	0.733
R9606_152850.1	XM_024447809.1	120	0.2	0.21	0.61	0	0.09	0	19.14	20.34	59.56	0	8.23	0	0.34	0.03	33.013	2.743
R9606_16264.2	XM_011542491.2	984	0	0.67	0	0.03	0	0	0	48.44	0	2.01	0	0.18	0.223	0.01	16.147	0.73
R9606_139148.1	NM_001129829.1	775	0	0	0	0.01	0	0	0	0	0	1.67	0	0	0	0.003	0	0.557
R9606_322083	BGIR9606_287668	85476	0	0	0	0.01	0	0	0	0	0	4.29	0	0	0	0.003	0	1.43
R9606_296024	BGIR9606_359250	8846	0.89	0.28	0.02	0.28	0	0.28	14.75	4.58	0.35	4.65	0	4.73	0.397	0.187	6.56	3.127
R9606_23737.2	XM_011532623.2	165082	0	0	0	0.03	0.03	0	0	0	0	2.58	2.14	0	0	0.02	0	1.573
R9606_388335	BGIR9606_321048	5446	0	0	0.22	0.07	0.19	0	0	0	8.45	2.58	7.2	0	0.073	0.087	2.817	3.26
R9606_47337.2	XM_005260017.2	64748	7.07	7	5.57	4.93	4.33	4.69	415.22	411.4	332.09	287.57	252.9	279.89	6.547	4.65	386.237	273.453
R9606_280705	BGIR9606_347118	140465	9.18	5.78	9.08	8.27	2.98	6.11	175.74	110.53	176.43	157.07	56.74	118.89	8.013	5.787	154.233	110.9
R9606_136403.2	XM_011525508.2	9618	9.99	10.04	12.93	11.77	12.94	10.03	455.41	457.6	598.41	532.64	586.11	464.52	10.987	11.58	503.807	527.757
R9606_292874	BGIR9606_379205	3783	5.53	3.5	6.63	5.89	3.32	5.24	229.45	145.01	279.28	242.3	136.89	220.55	5.22	4.817	217.913	199.913
R9606_86472.2	NM_152729.2	221294	9.71	9.84	11.52	11.52	11.16	11.23	660.15	669.13	795.59	777.87	753.99	775.96	10.357	11.303	708.29	769.273
R9606_145153.2	XM_017007312.2	84100	0.02	0	0.02	0	0	0	3.18	0	2.69	0	0	0	0.013	0	1.957	0
R9606_379985	BGIR9606_276812	541471	2.2	2.08	1.15	1.82	2.05	2	210.99	200.16	112.43	173.27	195.61	195.56	1.81	1.957	174.527	188.147
R9606_142839.2	NM_006784.2	10885	17.54	17.6	14.3	26.71	26.31	26.71	1481.28	1485.49	1225.81	2239.42	2207.27	2292.35	16.48	26.577	1397.527	2246.347
R9606_373950	BGIR9606_293408	54436	0	0	0.07	0	0.05	0	0	0	7.52	0	5.35	0	0.023	0.017	2.507	1.783
R9606_89037.3	XR_928321.3	28991	0.73	0	0	0	0	0.6	20.91	0	0	0	0	17.49	0.243	0.2	6.97	5.83
R9606_335238	BGIR9606_384254	49854	0.11	0.1	0.04	0.12	0.12	0.13	55.51	48.6	19.99	59.08	57.73	66.83	0.083	0.123	41.367	61.213
R9606_366087	BGIR9606_267071	1942	0	0.09	0	0.13	0	0	0	8.88	0	12.91	0	0	0.03	0.043	2.96	4.303
R9606_358432	BGIR9606_333914	5209	0.1	0.15	0.07	0.15	0.2	0.19	50.03	72.39	34.65	70.98	98.76	94.6	0.107	0.18	52.357	88.113
R9606_51697.2	XM_011535386.2	10758	0.31	0	0.31	0	0.28	0	18.79	0	19.18	0	17.18	0	0.207	0.093	12.657	5.727
R9606_394288	BGIR9606_287836	79782	0.02	0	0.02	0.05	0.03	0	1.05	0	1.06	2.7	1.97	0	0.013	0.027	0.703	1.557
R9606_153931.1	NM_001130085.1	84448	0	0	0	0	0	0.02	0	0	0	0	0	1.41	0	0.007	0	0.47
R9606_108849.3	NM_138697.3	80835	0	0.03	0	0	0	0	0	2	0	0	0	0	0.01	0	0.667	0
R9606_380269	BGIR9606_328161	115426	0.87	0.6	0.61	0.83	1.54	1.08	121.82	84.72	87.18	115.38	215.77	154.02	0.693	1.15	97.907	161.723
R9606_321683	BGIR9606_346090	642846	0.23	0	0	0	0	0.37	3.4	0	0	0	0	5.5	0.077	0.123	1.133	1.833
R9606_308434	BGIR9606_353091	3839	0.27	0.31	0.21	0.07	0.06	0.07	28.02	31.6	22.02	6.92	5.63	6.84	0.263	0.067	27.213	6.463
R9606_119773.3	XM_011529580.3	4685	0	0	0	0	0	0	0	0	0.19	0	0	0	0	0	0.063	0
R9606_303671	BGIR9606_394302	101928993	0.26	0.36	0.28	0.34	0.29	0.34	123.9	173.92	136.76	162.98	139.39	166.81	0.3	0.323	144.86	156.393
R9606_112788.1	XM_017022204.1	4205	0	0.09	0	0	0	0	0	7.36	0	0	0	0	0.03	0	2.453	0
R9606_345623	BGIR9606_344079	84447	0	0.27	0	0	0	0.07	0	42.76	0	0	0	11.64	0.09	0.023	14.253	3.88
R9606_141785.1	XR_001742100.1	51397	0.02	0.02	0	0.03	0.01	0.01	3.45	2.67	0	4.04	1.38	1.72	0.013	0.017	2.04	2.38
R9606_357395	BGIR9606_334554	100287932	22.19	23.07	20.06	30.27	27.3	25.48	1701.47	1767.97	1561.54	2304.06	2079.25	1984.84	21.773	27.683	1676.993	2122.717
R9606_281426	BGIR9606_328125	57589	0.07	0.05	0.04	0.1	0.04	0.04	15.68	11.49	8.85	23.24	8.83	8.03	0.053	0.06	12.007	13.367
R9606_314234	BGIR9606_337151	220929	0.01	0.03	0.02	0.02	0.02	0.02	5.06	13.75	11.75	13.24	9.75	10.24	0.02	0.02	10.187	11.077
R9606_120985.3	XM_011528567.3	140706	0	0	0.13	0	0	0	0	0	8.02	0	0	0	0.043	0	2.673	0
R9606_315500	BGIR9606_387114	8233	0.07	0.12	0.11	0.16	0.11	0.12	10.29	18.5	16.69	24.36	16.23	18.53	0.1	0.13	15.16	19.707
R9606_24498.2	XM_011522605.2	64386	0.45	0.98	0.48	0.51	0.9	0.83	27	58.36	28.79	30.13	53.14	50.45	0.637	0.747	38.05	44.573
R9606_319814	BGIR9606_352599	255967	0.09	0.12	0.08	0.12	0.18	0.08	17.13	22.84	14.95	22.63	34.44	16.14	0.097	0.127	18.307	24.403
R9606_272021	BGIR9606_277111	5624	0	0.05	0	0.05	0	0	0	1.97	0	2.09	0	0	0.017	0.017	0.657	0.697
R9606_126517.2	XM_006722666.2	170463	5.34	6	7.96	7.16	9.3	6.15	219.69	246.75	332.3	292.43	380.2	257.14	6.433	7.537	266.247	309.923
R9606_290572	BGIR9606_369479	105371833	0	0	0	0	0.01	0	0	0	0	0	1	0	0	0.003	0	0.333
R9606_383274	BGIR9606_362764	101928635	0	0.06	0.06	0.03	0	0	0	6.11	5.82	3.26	0	0	0.04	0.01	3.977	1.087
R9606_47333.1	XM_017020224.1	9194	0	0	0.07	0	0	0	0	0	18.97	0	0	0	0.023	0	6.323	0
R9606_113597.1	NM_001323377.1	814	0	0.29	0.03	0	0.27	0.4	0	75.31	6.7	0	69.14	105.31	0.107	0.223	27.337	58.15
R9606_344793	BGIR9606_270029	6118	0.28	0.29	0.23	0.29	0.25	0.29	38.08	39.25	30.9	38.57	32.92	39.47	0.267	0.277	36.077	36.987
R9606_26288.4	NM_006428.4	10573	23.13	23.52	24.51	17.1	18.89	17.66	561.4	570.45	603.9	411.84	455.49	435.52	23.72	17.883	578.583	434.283
R9606_80775.2	XM_017002082.2	6464	2.34	0	1.15	0	0	0	165.31	0	82.29	0	0	0	1.163	0	82.533	0
R9606_29341.2	NM_152460.2	146723	0	0.02	0.02	0	0	0	0	1.32	1.16	0	0	0	0.013	0	0.827	0
R9606_141431.3	XM_005257102.3	162333	0	0.09	0.02	0	0	0	0	5.98	1.41	0	0	0	0.037	0	2.463	0
R9606_398125	BGIR9606_407977	BGIG9606_68650	0	0	0.04	0	0.08	0.18	0	0	5.88	0	9.75	23.74	0.013	0.087	1.96	11.163
R9606_296174	BGIR9606_356945	91750	0.19	0.31	0.5	0.23	0.5	0.07	8.95	14.44	23.65	10.63	23.01	3.15	0.333	0.267	15.68	12.263
R9606_298957	BGIR9606_355806	23351	0.29	0.22	0.31	0.19	0.17	0	42.49	31.95	45.43	27.18	24.48	0	0.273	0.12	39.957	17.22
R9606_38966.1	XM_017019580.1	55500	0.15	0.19	0.04	0.2	0	0	8.88	10.86	2.51	11.7	0	0	0.127	0.067	7.417	3.9
R9606_371979	BGIR9606_295276	132720	0.08	0.09	0.02	0.06	0.12	0.06	6.91	8	2.01	5.01	11.01	5.07	0.063	0.08	5.64	7.03
R9606_295139	BGIR9606_301302	133686	0.05	0.04	0.04	0.12	0.08	0.04	10.43	8.66	10.09	26.93	17.93	9.03	0.043	0.08	9.727	17.963
R9606_284113	BGIR9606_325946	54904	0	0.05	0	0	0	0	0	17.02	0	0	0	0	0.017	0	5.673	0
R9606_5187.2	NM_020451.2	57190	1.3	2.07	0	1.43	2.62	0.92	122.78	195.51	0	133.78	245.47	88.26	1.123	1.657	106.097	155.837
R9606_378817	BGIR9606_359733	113146	0.15	0	0	0.34	0.46	0	32.92	0	0	75.93	102.6	0.02	0.05	0.267	10.973	59.517
R9606_59191.1	XM_011522164.1	9051	0	0	0	0.03	0	0	0	0	0	0.9	0	0	0	0.01	0	0.3
R9606_299925	BGIR9606_324333	101926977	0	0	0	0	0.04	0.04	0	0	0	0	1.02	1.1	0	0.027	0	0.707
R9606_79040.1	NM_001286632.1	64062	0.58	0.44	0.08	0.45	0.48	0.33	65.74	49.19	9.66	50.34	53.71	37.54	0.367	0.42	41.53	47.197
R9606_295361	BGIR9606_362223	10125	0	0.02	0	0	0	0	0	5.15	0	0	0	0	0.007	0	1.717	0
R9606_144515.1	XR_002959279.1	285148	0	0	0	0	0.11	0	0	0	0	0	23.22	0	0	0.037	0	7.74
R9606_374180	BGIR9606_282648	64135	0	0.04	0	0.08	0.02	0.02	0	3	0	5.81	1.53	1.44	0.013	0.04	1	2.927
R9606_50242.2	NM_001105663.2	283927	1.1	0.64	1.8	0	0.44	0.1	26.24	15.29	43.46	0	10.5	2.34	1.18	0.18	28.33	4.28
R9606_117811.3	XM_005273481.3	29883	0.08	0	0	0	0	0	16.75	0.01	0	0	0	0	0.027	0	5.587	0
R9606_324345	BGIR9606_393195	BGIG9606_54521	0.01	0.02	0.01	0.01	0.01	0.01	4.45	7.94	2.91	5.48	7.02	5.45	0.013	0.01	5.1	5.983
R9606_304866	BGIR9606_293836	57620	0.62	1.08	0.18	0.78	0.21	0.67	86.54	150.76	25.06	107.75	29.73	94.88	0.627	0.553	87.453	77.453
R9606_359274	BGIR9606_334474	105379857	0.03	0.06	0	0.03	0	0	2.55	4.73	0	2.34	0	0	0.03	0.01	2.427	0.78
R9606_351993	BGIR9606_353604	85416	0.08	0.06	0.08	0.05	0.01	0.08	9.29	7.24	9.12	6.2	1.04	9.23	0.073	0.047	8.55	5.49
R9606_73686.1	NM_001142928.1	65999	3.02	2.25	3.33	2.79	2.86	3.47	128.11	95.36	143.37	117.47	120.3	149.18	2.867	3.04	122.28	128.983
R9606_272042	BGIR9606_362270	5330	0.01	0.05	0.01	0	0.02	0.02	1.56	4.99	1.34	0	1.62	1.82	0.023	0.013	2.63	1.147
R9606_318214	BGIR9606_296704	25854	0	0.03	0.07	0.05	0	0.08	0	4.39	10.46	6.94	0	12.7	0.033	0.043	4.95	6.547
R9606_28444.3	NM_004646.3	4868	0.25	0.28	0.31	0.2	0.35	0.2	27.79	30.79	35.07	21.73	37.77	22.55	0.28	0.25	31.217	27.35
R9606_276710	BGIR9606_291401	23129	0	0	0	0	0	0	0.6	0	0	0	0	0.05	0	0	0.2	0.017
R9606_363056	BGIR9606_394739	112268327	0	0.12	0.43	0.09	0.14	0	0	17.55	63.64	13.51	20.77	0	0.183	0.077	27.063	11.427
R9606_24352.1	NM_001349394.1	51555	0	0.03	0	0	0.03	0.05	0	6.12	0	0	5.89	9.47	0.01	0.027	2.04	5.12
R9606_336318	BGIR9606_346593	1272	0	0	0	0.02	0	0	0	0	0	3.74	0	0	0	0.007	0	1.247
R9606_43892.1	XM_024451960.1	6227	0.08	0.08	0.08	0	0.21	0.07	1.9	1.85	1.92	0	4.87	1.78	0.08	0.093	1.89	2.217
R9606_392381	BGIR9606_337905	64115	3.94	5	5.04	3.05	3.12	4.61	317.98	402.81	412.22	244.16	250.08	377.43	4.66	3.593	377.67	290.557
R9606_6897.1	XM_017000738.1	23114	0	0.02	0	0	0	0	0	4.44	0	0	0	0	0.007	0	1.48	0
R9606_124131.4	NM_001720.4	656	1.42	0.77	1.39	0.66	0.64	0.5	149.87	81.22	148.85	69.08	66.75	53.31	1.193	0.6	126.647	63.047
R9606_356417	BGIR9606_330234	29988	0	0	0.75	0.43	0	0.37	0.07	0	25.06	14.15	0	12.38	0.25	0.267	8.377	8.843
R9606_272840	BGIR9606_345936	10536	0.26	0.33	0.23	0.28	0.35	0.23	34.61	42.88	30.12	36.37	46.06	31.1	0.273	0.287	35.87	37.843
R9606_33495.1	NM_015058.1	23078	0.42	0.92	1.12	0.66	0.11	0.66	65.26	144	178.44	102.74	17.5	104.29	0.82	0.477	129.233	74.843
R9606_408052	BGIR9606_401770	BGIG9606_62919	0	0	0	0.03	0	0.04	0	0	0	1	0	1.65	0	0.023	0	0.883
R9606_295537	BGIR9606_287879	BGIG9606_39567	0.07	0.06	0.08	0.05	0.07	0.09	10.58	10	13.82	7.44	11.91	15	0.07	0.07	11.467	11.45
R9606_376801	BGIR9606_271710	199857	0	0	0	0	0	0.11	0	0	0	0	0	0.89	0	0.037	0	0.297
R9606_117495.2	XM_017026293.2	126526	0.31	0	0.11	0	0	0	53.71	0	18.65	0	0	0	0.14	0	24.12	0
R9606_110888.1	NM_001166038.1	339324	0.02	0.01	0	0	0	0	1.81	1.14	0	0	0	0	0.01	0	0.983	0
R9606_359312	BGIR9606_281057	822	4.29	3.11	3.98	0	1.72	3.53	105.35	76.36	99.11	0	41.93	87.94	3.793	1.75	93.607	43.29
R9606_282213	BGIR9606_384937	129080	0.26	0.56	0.56	0.08	0.32	0.17	20.86	44.76	45.57	6.04	25.06	13.82	0.46	0.19	37.063	14.973
R9606_63332.3	NM_002275.3	3866	0.62	0.54	0.14	1.32	1.42	1.13	24.62	21.36	5.84	51.95	55.85	45.51	0.433	1.29	17.273	51.103
R9606_76707.2	XM_011512827.2	4026	0.02	0	0	0	0	0	4.02	0	0	0	0	0	0.007	0	1.34	0
R9606_98896.1	XM_024447713.1	92714	0.83	0.83	0.74	0.58	0.56	0.2	58.31	58.22	52.8	40.46	39.31	14.1	0.8	0.447	56.443	31.29
R9606_347589	BGIR9606_285889	7871	0.17	0.21	0.15	0.21	0.1	0.12	40.99	51.02	36.67	50.45	23.34	30.09	0.177	0.143	42.893	34.627
R9606_358218	BGIR9606_391224	10178	0	0	0	0	0	0	0	1.82	1.94	0	2.47	1.14	0	0	1.253	1.203
R9606_140749.1	NM_001290189.1	91663	0.09	0	0	0.21	0	0.45	7.08	0	0	16.53	0	35.62	0.03	0.22	2.36	17.383
R9606_327980	BGIR9606_379054	9149	0.15	0	0	0.13	0	0.11	13.02	0	0	11.44	0	10.09	0.05	0.08	4.34	7.177
R9606_394435	BGIR9606_393208	112268321	0.39	0.27	0.06	0.23	0.18	0.18	90.29	62.88	15.32	52.25	42.67	43.08	0.24	0.197	56.163	46
R9606_344365	BGIR9606_391456	27316	0	0	0.07	0	0	0.02	0	0	26.09	0	0	7.16	0.023	0.007	8.697	2.387
R9606_28992.1	NM_001261464.1	8751	0	0	0	0.99	0.7	0	0	0	0	60.89	43.19	0	0	0.563	0	34.693
R9606_333569	BGIR9606_393505	BGIG9606_54682	0.1	0.27	0.16	0.15	0.45	0.49	7.58	20.77	12.7	11.48	35.2	39.04	0.177	0.363	13.683	28.573
R9606_330503	BGIR9606_328395	4507	0.2	0.09	0.54	0.32	0.15	0.25	33.4	15.01	89.57	51.32	24.17	41.83	0.277	0.24	45.993	39.107
R9606_364426	BGIR9606_340350	90993	0	0	0.61	0	0	0	0	0	32.35	0	0	0	0.203	0	10.783	0
R9606_343002	BGIR9606_281904	7849	0.96	1.17	1.76	1.26	1.44	1.43	32.55	39.54	60.59	42.3	48.61	49.31	1.297	1.377	44.227	46.74
R9606_147569.3	XM_005250800.3	157680	0.02	0	0	0	0.19	0	6.88	0	0	0	60.16	0	0.007	0.063	2.293	20.053
R9606_60882.3	XM_011520415.3	8495	0	0	0.04	0	0.02	0	0	0	2.33	0	1.07	0	0.013	0.007	0.777	0.357
R9606_124981.1	NM_001197140.1	55861	0.95	0.65	0	0	0	0	20.99	14.38	0	0	0	0	0.533	0	11.79	0
R9606_16536.2	XM_011510794.2	2071	5.76	0	1.33	0	0	0	344.61	0	80.83	0	0	0	2.363	0	141.813	0
R9606_149096.2	XM_017002703.2	8672	0.23	0.01	0.21	0.54	0.14	0.44	29.37	1.72	26.18	66.91	17.55	55.54	0.15	0.373	19.09	46.667
R9606_72132.2	XM_011541874.2	58155	0	0.26	0	0	0	0	0.02	17.9	0	0	0	0	0.087	0	5.973	0
R9606_297730	BGIR9606_291874	6596	0.35	0	0.12	0	0.43	0.09	3.03	0	1.02	0	3.7	0.75	0.157	0.173	1.35	1.483
R9606_402086	BGIR9606_407887	BGIG9606_68607	0.23	0.31	0.18	0.57	0.4	0.62	24.95	33.59	19.92	61.64	42.63	67.9	0.24	0.53	26.153	57.39
R9606_389643	BGIR9606_284474	3269	0.04	0	0.11	0	0.04	0.04	6.07	0	16.02	0	6.25	5.63	0.05	0.027	7.363	3.96
R9606_344103	BGIR9606_311742	BGIG9606_41983	0	0	0	0	0	0.16	0	0	0	0	0	0.85	0	0.053	0	0.283
R9606_98813.2	XM_011534103.2	7871	0	0.26	0	0.32	0	0.46	0	34.4	0	42.81	0	62.9	0.087	0.26	11.467	35.237
R9606_45998.1	NM_001284416.1	26061	0.31	0	0.63	0.28	0	0	13.49	0	28.19	12.46	0	0	0.313	0.093	13.893	4.153
R9606_321175	BGIR9606_269539	4524	0.33	0.38	0.14	0.1	0.37	0.21	77.38	88.58	32.63	24.13	84.97	50.78	0.283	0.227	66.197	53.293
R9606_105329.2	XM_017006335.2	349565	0.17	0.31	0	0	0.01	0.16	7.45	13.81	0	0	0.63	7.07	0.16	0.057	7.087	2.567
R9606_153714.1	NM_001353937.1	7267	0.31	0	0	0.41	0.1	0.83	52.67	0	0	69.55	17.44	143.13	0.103	0.447	17.557	76.707
R9606_115153.5	NM_001274.5	1111	6.22	7.37	8.4	7.01	5.9	6.76	473.71	560.37	649.13	529.7	446.1	522.8	7.33	6.557	561.07	499.533
R9606_285255	BGIR9606_316136	168448	0	0	0.1	0	0	0	0	0	1.3	0	0	0	0.033	0	0.433	0
R9606_81763.1	XM_011538125.1	23603	0	0.97	18.74	0	0.72	0	0.19	66.54	1310.99	0	49.05	0	6.57	0.24	459.24	16.35
R9606_308185	BGIR9606_390505	4983	0.04	0.01	0.05	0.03	0.05	0.05	3.76	1.13	4.39	2.67	4.28	4.95	0.033	0.043	3.093	3.967
R9606_278706	BGIR9606_288418	107986029	0.04	0.04	0	0.03	0	0	9.8	9.51	0	7.45	0	0	0.027	0.01	6.437	2.483
R9606_370656	BGIR9606_272029	51592	0.19	0.23	0.11	0.22	0.23	0.21	112.44	133.03	67.33	126.64	133.6	124.64	0.177	0.22	104.267	128.293
R9606_63494.2	XM_005269470.2	11196	4.63	3.68	2.48	3.43	2.69	6.21	487.21	386.47	264.36	358.45	281.15	663.59	3.597	4.11	379.347	434.397
R9606_94975.2	NM_003611.2	8481	0.28	0.64	0.5	0.64	0.25	0.07	22.05	50.5	40.37	50.61	19.78	5.86	0.473	0.32	37.64	25.417
R9606_316008	BGIR9606_365032	10295	0.4	0.59	0.52	0.37	0.39	0.33	67.53	100.95	89.41	63.31	65.83	56.28	0.503	0.363	85.963	61.807
R9606_71452.2	XM_011539848.2	51063	0	0.33	0.85	4.04	1.11	2.19	0.02	17.56	46.18	215.47	59.07	119.59	0.393	2.447	21.253	131.377
R9606_311593	BGIR9606_347125	283375	0	0	0	0	0	0.04	0	0	0	0	0	2.07	0	0.013	0	0.69
R9606_29362.1	NM_001195005.1	85016	0	0	0.09	0	0	0	0	0	1	0	0	0	0.03	0	0.333	0
R9606_322327	BGIR9606_378849	163183	1.95	1.9	2.26	1.39	2.34	1.36	77.7	75.84	91.58	54.91	92.56	54.87	2.037	1.697	81.707	67.447
R9606_362537	BGIR9606_380456	102723316	0.07	0.06	0.1	0.07	0.1	0.07	6.59	5.34	10.07	6.43	9.55	7.08	0.077	0.08	7.333	7.687
R9606_44918.2	XR_001745599.2	79815	0	0.25	0.11	0.19	0.18	0.3	0	40.53	17.64	30.16	29.34	48.79	0.12	0.223	19.39	36.097
R9606_147041.3	XM_005265023.3	25917	3.53	2.5	3.52	2.52	3.65	2.5	283.03	200.66	286.67	200.96	291.29	203.57	3.183	2.89	256.787	231.94
R9606_123103.2	XM_017009519.2	51121	1.05	0.87	0	1.73	0.94	1.7	18.73	15.66	0	30.79	16.71	30.91	0.64	1.457	11.463	26.137
R9606_82106.4	NM_006076.4	3268	0.59	0.63	0	0.16	0.53	0	62.05	66.41	0	17.04	55.01	0	0.407	0.23	42.82	24.017
R9606_62557.3	NM_194293.3	165904	0	0.04	0	0	0	0	0	4.99	0	0	0	0	0.013	0	1.663	0
R9606_96548.1	NM_001351315.1	25875	0	0	0	1.23	0	0	0	0	0	56.8	0	0	0	0.41	0	18.933
R9606_70616.3	XM_006717715.3	22849	0	0.28	0	0	0	0	0	47.92	0	0	0	0	0.093	0	15.973	0
R9606_365834	BGIR9606_358971	677	0.45	0.53	14.62	1	0.8	1.69	16.02	18.64	525.48	35.22	28.08	60.85	5.2	1.163	186.713	41.383
R9606_29974.1	XM_024454367.1	134549	0.3	0.12	0	0	0	0.1	21.62	8.94	0	0	0	7.63	0.14	0.033	10.187	2.543
R9606_32310.1	XR_002957548.1	341880	0	0	0	0	0.01	0	0	0	0	0	0.96	0	0	0.003	0	0.32
R9606_343982	BGIR9606_366031	172	0.45	0.14	0.31	0.78	0.85	0.67	44.79	13.4	31.43	76.2	83.15	66.56	0.3	0.767	29.873	75.303
R9606_28300.2	NM_001017956.2	10956	6.28	5.94	0	7.76	10.13	7.18	367.2	347.15	0	450.37	587.96	426.49	4.073	8.357	238.117	488.273
R9606_40686.1	NM_001248001.1	6418	5.52	0	43.44	1.29	0	0	304.51	0	2433.07	70.39	0	0	16.32	0.43	912.527	23.463
R9606_327039	BGIR9606_307468	2246	0.06	0	0	0	0	0	5.15	0	0	0	0	0	0.02	0	1.717	0
R9606_326736	BGIR9606_325360	9258	0.06	0.04	0.04	0	0.01	0	5.13	3.08	2.97	0	1	0.23	0.047	0.003	3.727	0.41
R9606_326335	BGIR9606_314748	51106	0.54	0.66	0.32	0.65	0.62	0.55	380.57	468.7	229.02	460.9	441.17	394.16	0.507	0.607	359.43	432.077
R9606_327805	BGIR9606_307812	9685	0.51	0.49	0.1	0.5	0.56	0.47	74.39	70.99	14.18	71.95	79.97	69.32	0.367	0.51	53.187	73.747
R9606_319585	BGIR9606_290528	2632	0.02	0.03	0.01	0.03	0.02	0.03	9.71	12.19	5.55	14.1	9.18	14.42	0.02	0.027	9.15	12.567
R9606_300068	BGIR9606_349053	5893	0.41	0.12	0.04	0.56	0.22	0.57	48.77	14.12	5	65.44	25.55	68.74	0.19	0.45	22.63	53.243
R9606_26785.3	NM_000785.3	1594	1.31	0.92	1.28	1.02	2.43	1.03	70.78	49.7	70.03	54.59	130.21	56.63	1.17	1.493	63.503	80.477
R9606_5343.2	XM_011545240.2	7481	0	0	0.09	0.1	0	0	0	0	4.74	4.9	0	0	0.03	0.033	1.58	1.633
R9606_307901	BGIR9606_376615	8425	0.05	0	0.02	0	0.03	0.07	6.43	0	2.55	0	4.03	7.95	0.023	0.033	2.993	3.993
R9606_297308	BGIR9606_387997	554203	0.24	0.31	0.25	0.3	0.25	0.32	82.68	103.65	84.66	100.9	85.43	110.77	0.267	0.29	90.33	99.033
R9606_65738.1	NM_001346246.1	253959	0.14	0.22	0.36	0.06	0.28	0.14	24.48	37.73	63.24	9.74	48.98	24.95	0.24	0.16	41.817	27.89
R9606_296439	BGIR9606_370968	644815	0	0	0.07	0.07	0.14	0	0	0	8.98	8.95	17.92	0	0.023	0.07	2.993	8.957
R9606_321028	BGIR9606_325798	157574	0	0.07	0.22	0.03	0.1	0.19	0	5.83	17.75	2.02	7.77	15.39	0.097	0.107	7.86	8.393
R9606_153744.2	XM_017013141.2	157807	0	0	0.02	0	0	0	0	0	1.48	0	0	0	0.007	0	0.493	0
R9606_63070.3	XM_006724536.3	54880	0	0	0.21	0	0	0.24	0	0	36.29	0	0	41.36	0.07	0.08	12.097	13.787
R9606_38134.1	XM_011545110.1	54843	0	0	0.11	0.21	0	0.04	0	0	17.77	34.44	0	6.64	0.037	0.083	5.923	13.693
R9606_22325.2	XM_017027290.2	79085	6.86	4.65	7.36	8.42	12.06	8.01	491.16	333.06	535.28	598.03	857.63	582.46	6.29	9.497	453.167	679.373
R9606_115609.1	XM_024449324.1	160857	0	0	0	0.24	0	0	0	0	0	15.82	0	0	0	0.08	0	5.273
R9606_20015.1	XM_017011026.1	55770	0	0.02	0	0	2.35	0	0	0.82	0	0	123.31	0	0.007	0.783	0.273	41.103
R9606_322827	BGIR9606_332810	58493	0.1	0.03	0.08	0.03	0.11	0.04	13.97	3.99	11.67	4.91	15.25	5.39	0.07	0.06	9.877	8.517
R9606_270456	BGIR9606_279655	57498	0	0	0	0.02	0	0	0	0	0	4.75	0	0	0	0.007	0	1.583
R9606_282686	BGIR9606_326118	6917	0	0	0	0	0	0.2	0	0	0	0	0	13.78	0	0.067	0	4.593
R9606_48837.2	NM_014743.2	9778	0.34	0.21	0	0	0.27	0.52	58.51	36.56	0	0	46.01	90.49	0.183	0.263	31.69	45.5
R9606_297260	BGIR9606_327420	157378	0.08	0.06	0.03	0.06	0.04	0.07	4.27	3.14	1.7	3.31	2.28	3.99	0.057	0.057	3.037	3.193
R9606_265215	BGIR9606_329017	80036	0.04	0.04	0	0.02	0	0.06	2.22	2.03	0	1	0	3.18	0.027	0.027	1.417	1.393
R9606_342423	BGIR9606_366466	780776	0.05	0.02	0	0.05	0.03	0.02	6.32	2.04	0	5.58	2.98	2.15	0.023	0.033	2.787	3.57
R9606_357800	BGIR9606_337336	219749	0.13	0	0	0.42	0.12	0.15	2.14	0	0	6.84	1.91	2.57	0.043	0.23	0.713	3.773
R9606_341733	BGIR9606_305516	8611	0.43	0	0.21	0.1	0.23	0.13	16.46	0	8.22	3.87	8.8	5.15	0.213	0.153	8.227	5.94
R9606_388606	BGIR9606_293420	54436	0	0.22	0.18	0	0	0	0	26.57	22.1	0	0	0	0.133	0	16.223	0
R9606_147036.1	NM_001352286.1	89941	0.02	0.21	0	0	0	0.01	1.06	10.99	0	0	0.02	0.78	0.077	0.003	4.017	0.267
R9606_322314	BGIR9606_290096	200844	0	0.02	0.02	0.04	0.04	0.04	0	2.09	2.45	4.84	4.98	5.22	0.013	0.04	1.513	5.013
R9606_21990.3	XM_005270366.3	10465	0.13	0.18	0.07	0.11	0.27	0.19	3.73	5.1	1.91	3.07	7.56	5.44	0.127	0.19	3.58	5.357
R9606_113274.1	NM_001354251.1	64760	0	0	0.88	0	0	0	0	0	75.22	0	0	0	0.293	0	25.073	0
R9606_320154	BGIR9606_331984	55312	0.78	0	0	0	0	0	8.32	0	0	0	0	0	0.26	0	2.773	0
R9606_133256.1	XM_024451202.1	55556	0	0.03	0	0	0	0	0	1.02	0	0	0	0	0.01	0	0.34	0
R9606_365909	BGIR9606_335414	105378426	0.03	0.04	0.03	0.05	0.03	0.08	5.49	7.35	5.79	10.32	4.98	15.65	0.033	0.053	6.21	10.317
R9606_365585	BGIR9606_391801	BGIG9606_53624	0.05	0.1	0	0.06	0.15	0.03	2.33	4.74	0	2.83	6.97	1.57	0.05	0.08	2.357	3.79
R9606_64600.3	NM_002147.3	3215	6.4	5.63	9.89	5	5.21	4.22	251.03	220.64	394.03	194.68	203.16	168.07	7.307	4.81	288.567	188.637
R9606_55030.4	NM_014826.4	8476	0.8	1.15	0.74	1.16	1.08	0.89	179.02	258.87	169.56	258.41	240.33	202.78	0.897	1.043	202.483	233.84
R9606_10994.1	XM_024449395.1	64328	1.7	0.5	0.82	0.44	0.8	1.42	310.77	91.31	151.4	80.26	144.81	264.56	1.007	0.887	184.493	163.21
R9606_301234	BGIR9606_348157	89910	0.14	0.81	0.33	0.35	0.95	0.59	18.79	108.44	45.38	46.29	126.62	80.28	0.427	0.63	57.537	84.397
R9606_138080.2	XR_001753203.2	51444	0.25	0.09	0.43	0.36	0.66	1.61	17.5	6.16	31.05	25.19	46.29	115.02	0.257	0.877	18.237	62.167
R9606_320971	BGIR9606_314311	2070	0.83	1.22	1.03	0	0.71	0.76	9.67	14.11	12.09	0	8.23	8.91	1.027	0.49	11.957	5.713
R9606_48195.1	NM_001100426.1	5910	1.43	0.3	1.66	1.2	1.04	1.25	116.76	24.6	138.34	97.35	84.32	104.22	1.13	1.163	93.233	95.297
R9606_321007	BGIR9606_290842	91653	0.01	0.01	0.02	0.01	0.01	0.01	1.28	2.41	2.79	1.15	1.93	1.97	0.013	0.01	2.16	1.683
R9606_51964.2	NM_207186.2	283297	0.03	0	0	0	0	0	0.62	0	0	0	0	0	0.01	0	0.207	0
R9606_135058.3	NM_033626.3	90060	0	0	1.07	0	0	0	0	0	91.58	0	0	0	0.357	0	30.527	0
R9606_66049.4	NM_021946.4	63035	0.34	0	0	0	0	0	52.98	0	0	0	0	0	0.113	0	17.66	0
R9606_35968.1	XM_017023389.1	55066	0.64	1.88	0	1.54	1.99	1	100.9	293.74	0	239.23	310.08	158.82	0.84	1.51	131.547	236.043
R9606_317077	BGIR9606_394106	105371763	0.64	0.18	0.43	0.69	0.61	0.4	192.88	53.94	133.04	205.35	184.29	121.71	0.417	0.567	126.62	170.45
R9606_139605.3	XM_011527624.3	10270	0	0.32	0.05	0.42	0.12	0	0	19.23	2.78	24.9	7.11	0	0.123	0.18	7.337	10.67
R9606_343995	BGIR9606_373695	23335	0	0.1	0	0	0	0.06	0	20.46	0	0	0	12.53	0.033	0.02	6.82	4.177
R9606_286281	BGIR9606_342774	4928	0.28	0.16	0.39	0.08	0.04	0.22	56.72	32.26	78.89	15.19	7.28	43.66	0.277	0.113	55.957	22.043
R9606_393043	BGIR9606_379743	5794	0.09	0.16	0.16	0.14	0.18	0.13	34.71	58.49	62.01	51.77	68.31	51.02	0.137	0.15	51.737	57.033
R9606_296061	BGIR9606_343566	23360	0.19	0.14	0.14	0.12	0.19	0.18	72.2	53.06	53.83	46.51	70.39	68.36	0.157	0.163	59.697	61.753
R9606_43244.1	NM_001101667.1	8310	0	0.35	1.42	1.05	1.34	1.19	0	21.45	87.57	63.77	80.94	73.55	0.59	1.193	36.34	72.753
R9606_139465.4	NM_005112.4	9948	0.49	1.27	1.99	0.93	1.04	1.51	28.69	75.08	119.15	54.71	61.33	90.6	1.25	1.16	74.307	68.88
R9606_313757	BGIR9606_345475	399959	0	0	0.02	0	0.02	0.02	0	0	0.93	0	1.07	1.04	0.007	0.013	0.31	0.703
R9606_152531.2	XM_011536663.2	283629	0	0	0	0.2	0	0.32	0	0	0	5.05	0	8.26	0	0.173	0	4.437
R9606_284873	BGIR9606_366130	124093	0.96	1.07	1.29	1.05	1.23	1.37	416.47	463.6	566.96	453.94	529.63	603.53	1.107	1.217	482.343	529.033
R9606_339715	BGIR9606_387534	7403	0	0	0	0	0	0	2.4	0	0	1.26	3.2	2.78	0	0	0.8	2.413
R9606_394581	BGIR9606_271860	5686	8.08	6.61	11.99	5.46	5.12	7.08	247.69	202.39	372.88	166.09	155.88	220.43	8.893	5.887	274.32	180.8
R9606_287472	BGIR9606_374081	105371952	0.12	0.18	0.16	0.27	0.14	0.09	4.43	6.46	5.85	10.01	5.26	3.21	0.153	0.167	5.58	6.16
R9606_51413.1	NM_001270424.1	79758	0.83	1.01	0.52	0.3	0	0.5	21.37	25.89	13.44	7.62	0	12.89	0.787	0.267	20.233	6.837
R9606_391369	BGIR9606_342209	338657	0.96	0.99	0.14	0	0.41	0.11	191.98	198.36	29.41	0	80.98	22.12	0.697	0.173	139.917	34.367
R9606_292155	BGIR9606_353135	79621	2.22	4.11	4.34	2.86	3.26	2.61	46.94	87.01	93.23	60.15	68.6	56.04	3.557	2.91	75.727	61.597
R9606_68600.1	XM_011536374.1	11177	2.33	0	4.16	2.44	4.54	3.07	269.92	0	490.8	281.13	523.02	362.12	2.163	3.35	253.573	388.757
R9606_120013.1	NM_001303059.1	222068	0	0.4	0	0	0	0.52	0	18.94	0	0	0	25.4	0.133	0.173	6.313	8.467
R9606_366596	BGIR9606_307332	2107	0.2	0.11	0.05	0.24	0.49	0.27	21.09	11.6	5.36	26.18	52.3	29.35	0.12	0.333	12.683	35.943
R9606_383327	BGIR9606_386698	25809	0.14	0.21	0.16	0.28	0.23	0.24	29.3	45.41	34.98	59.14	48.86	52.17	0.17	0.25	36.563	53.39
R9606_98947.1	XM_017026468.1	2077	0	2.76	0.65	1.56	0.84	0	0	165.07	39.83	92.97	49.9	0	1.137	0.8	68.3	47.623
R9606_289636	BGIR9606_293235	6002	0.64	0.68	0.43	0.37	0.61	0.5	120.4	127.43	81.59	69.29	115.11	96.22	0.583	0.493	109.807	93.54
R9606_123289.2	XM_011529147.2	11237	0	0	0.08	0.09	0	0	0	0	1.72	1.85	0	0	0.027	0.03	0.573	0.617
R9606_345970	BGIR9606_277336	BGIG9606_38129	0.04	0.05	0.03	0	0.03	0.01	23.33	26.8	18.98	2.32	14.33	7.63	0.04	0.013	23.037	8.093
R9606_329202	BGIR9606_275845	200558	0	0	0	0	0.09	0	0	0	0	0	4.71	0	0	0.03	0	1.57
R9606_310007	BGIR9606_367689	10200	0.23	0.15	0.15	0.12	0.1	0.09	27.23	17.55	17.25	13.49	11.52	10.65	0.177	0.103	20.677	11.887
R9606_150761.1	NM_001303016.1	104909134	0.03	0.19	0.02	0.07	0.16	0.22	1.42	10.27	1.29	3.99	8.61	12.4	0.08	0.15	4.327	8.333
R9606_26964.1	XM_017011025.1	55770	0.12	0.1	0.07	0.15	0.17	0.14	23.24	19.89	13.32	27.79	32.16	26.63	0.097	0.153	18.817	28.86
R9606_304317	BGIR9606_323854	286190	0.05	0.05	0.08	0	0.03	0.05	6.27	6.2	9.22	0	3.2	6.27	0.06	0.027	7.23	3.157
R9606_381794	BGIR9606_290131	2272	0.01	0.03	0.05	0.04	0.04	0.04	6.19	11.51	22.86	15.12	15.21	15.32	0.03	0.04	13.52	15.217
R9606_303854	BGIR9606_270627	57643	0.06	0.04	0.12	0.06	0.02	0	1.77	1.11	3.37	1.73	0.46	0	0.073	0.027	2.083	0.73
R9606_104402.1	XM_024450695.1	27175	0.96	1.41	1.78	1.64	1.49	0.3	44.51	65.42	84.38	75.89	68.99	14.13	1.383	1.143	64.77	53.003
R9606_145954.1	NM_001271681.1	29920	5.5	7.17	4.8	3.59	2.44	4.97	183.04	238.32	162.04	118.45	80.72	168	5.823	3.667	194.467	122.39
R9606_264642	BGIR9606_330292	114789	0.2	0.04	0.22	0.27	0.07	0	5.75	1.02	6.36	7.45	1.83	0	0.153	0.113	4.377	3.093
R9606_140130.2	XM_011541186.2	255104	0	0	0	0.25	0	0.22	0	0	0	16.72	0	14.8	0	0.157	0	10.507
R9606_364757	BGIR9606_275117	56896	0	0.12	0.05	0.12	0.16	0.07	0	14.2	5.93	13.91	19.54	8.3	0.057	0.117	6.71	13.917
R9606_88808.2	XR_001748769.2	53919	0	0	0	0	0	0	0	0	1.24	0	0	0.8	0	0	0.413	0.267
R9606_330891	BGIR9606_281631	11138	1.76	2.04	0.55	1.05	1.43	1.17	289.83	334.47	91.22	171.16	232.87	195	1.45	1.217	238.507	199.677
R9606_363907	BGIR9606_367804	79791	0.3	0.52	0.22	0.09	1.04	0.77	41.99	73.17	31.69	12.02	146.76	110.45	0.347	0.633	48.95	89.743
R9606_148328.1	NM_001193628.1	147670	0	0	0	0	0	0.02	0	0	0	0	0	1.07	0	0.007	0	0.357
R9606_88820.1	NM_001317202.1	51523	1.39	0	0	0	0	2.18	66.5	0	0	0	0	105.95	0.463	0.727	22.167	35.317
R9606_60298.1	NM_001271875.1	404093	1.17	0.48	0.77	0.48	0.28	1.28	91.94	37.95	61.62	37.56	22.29	102.5	0.807	0.68	63.837	54.117
R9606_309168	BGIR9606_277699	6741	22.97	22.47	27.93	27.5	33.26	37.03	161.88	158.29	199.85	192.41	232.88	265.18	24.457	32.597	173.34	230.157
R9606_29781.1	XM_017008025.1	27152	0	0.08	0	0	0	0	0	3.6	0	0	0	0	0.027	0	1.2	0
R9606_3453.1	NM_001199621.1	135112	0	0.28	0	0	0	0	0	38.54	0	0	0	0	0.093	0	12.847	0
R9606_345994	BGIR9606_288426	727956	0.51	0.65	0.34	0.57	0.71	0.78	148	187.62	99.92	164.67	204.91	228.15	0.5	0.687	145.18	199.243
R9606_77950.4	XR_429467.4	56965	0.28	0.1	0	0.16	0.12	0	14.42	5.2	0	8.35	5.94	0	0.127	0.093	6.54	4.763
R9606_309088	BGIR9606_311604	11116	0.16	0	0.02	0.29	0	0	10.47	0	1.51	18.96	0	0	0.06	0.097	3.993	6.32
R9606_24260.3	NM_022166.3	64131	0.64	0.78	0.38	0.58	0.56	0.43	131.56	158.5	78.92	118.39	113	89.99	0.6	0.523	122.993	107.127
R9606_355105	BGIR9606_352903	101929212	0.07	0.01	0.04	0	0	0.06	3.13	0.44	1.75	0	0	2.56	0.04	0.02	1.773	0.853
R9606_360714	BGIR9606_387824	550643	0.01	0	0	0.01	0	0.01	5.17	1.12	1.96	4.1	0	4.13	0.003	0.007	2.75	2.743
R9606_355593	BGIR9606_276691	BGIG9606_37986	0	0	0	0.25	0	0.02	0	0	0	3.52	0	0.35	0	0.09	0	1.29
R9606_339255	BGIR9606_312501	3119	0.03	0	0.07	0	0	0.07	3.36	0	7.58	0	0	8.26	0.033	0.023	3.647	2.753
R9606_392952	BGIR9606_265880	100527978	1.28	0.42	0.93	0	0	0	88.94	29.09	65.86	0	0.11	0	0.877	0	61.297	0.037
R9606_308346	BGIR9606_303599	404734	0.2	0.52	0.17	0.45	0.4	0.47	80.62	207.1	67.78	175.88	158.6	187.54	0.297	0.44	118.5	174.007
R9606_288154	BGIR9606_371312	782	0.05	0.14	0	0	0	0	5.31	15.86	0	0	0	0	0.063	0	7.057	0
R9606_316097	BGIR9606_375756	84292	0.07	0.26	0.26	0.06	0	0.06	4.59	17.01	17.64	3.68	0	3.78	0.197	0.04	13.08	2.487
R9606_296962	BGIR9606_269076	653635	1.1	2.1	1.76	1.48	0.52	2.39	57.77	110.04	93.63	76.7	27.17	127.24	1.653	1.463	87.147	77.037
R9606_330074	BGIR9606_303681	1729	0.25	0.33	0	0.41	0.25	0.25	4.68	6.12	0	7.67	4.66	4.78	0.193	0.303	3.6	5.703
R9606_149106.1	XM_024447088.1	1936	2	2.99	1.32	2.02	1.31	1.36	100.53	150.7	67.64	101.02	65.5	69.62	2.103	1.563	106.29	78.713
R9606_318396	BGIR9606_270812	11124	0	0	0.04	0.09	0.11	0.04	0	0	2.11	4.84	6.09	2.5	0.013	0.08	0.703	4.477
R9606_23330.1	XM_017006873.1	56852	3.31	3.94	2.18	2.73	2.47	1.66	214.33	254.93	143.35	175.78	158.82	109.44	3.143	2.287	204.203	148.013
R9606_1465.1	NM_001293312.1	1615	0	0	0	0.4	0	0	0.04	0.02	0	26.71	0	0	0	0.133	0.02	8.903
R9606_156952.1	NM_001282916.1	23514	0.14	0	0.35	0.44	0	0.13	9.98	0	25.85	31.27	0	9.72	0.163	0.19	11.943	13.663
R9606_21489.1	NM_001318871.1	285368	0	0.12	0	0	0	0	0	3.91	0	0	0	0	0.04	0	1.303	0
R9606_3799.1	XM_011518639.1	375743	2.64	1.38	0	0	1.47	1.54	582.91	305.82	0	0	323.52	345.59	1.34	1.003	296.243	223.037
R9606_140032.3	NM_001008.3	6192	33.88	35.94	46.39	36.99	35.03	33.92	641.18	679.84	891.25	694.88	658.42	652.18	38.737	35.313	737.423	668.493
R9606_278101	BGIR9606_327796	5339	0.05	0.29	0.08	0.02	0.18	0.23	14.03	81.43	22.26	5.02	51.26	66.27	0.14	0.143	39.24	40.85
R9606_49421.1	NM_001320417.1	129531	0	0	0	0	0	0.3	0	0	0	0	0	6.89	0	0.1	0	2.297
R9606_338911	BGIR9606_276139	284948	0.1	0	0.12	0	0	0	1.74	0	2.01	0	0	0	0.073	0	1.25	0
R9606_46882.1	NM_001301101.1	60490	0	0.39	0	0.24	0	0	0	18.07	0	11.07	0	0	0.13	0.08	6.023	3.69
R9606_35426.1	NM_001306156.1	22948	0.2	0.59	0	0.99	0.78	0.77	14.96	44.81	0	74.8	59.3	60.02	0.263	0.847	19.923	64.707
R9606_303663	BGIR9606_310637	112495	0.3	0.81	0	0	0.94	1.16	1.33	3.6	0	0	4.12	5.23	0.37	0.7	1.643	3.117
R9606_59770.2	XM_011517052.2	50807	4.17	2.71	8.89	3.04	3.92	5.35	553.51	359.81	1197.45	400.62	516.49	720.69	5.257	4.103	703.59	545.933
R9606_315384	BGIR9606_347265	9958	0.17	0.14	0.02	0.34	0.22	0.21	19.83	16.21	2.46	38.59	25.38	24.94	0.11	0.257	12.833	29.637
R9606_312851	BGIR9606_327733	23144	0.03	0.02	0	0.1	0.02	0	6.05	4.32	0	17.11	3.04	0	0.017	0.04	3.457	6.717
R9606_351290	BGIR9606_360898	51762	0.02	0.08	0.02	0	0.04	0.05	1.46	4.94	1.16	0	2.58	2.78	0.04	0.03	2.52	1.787
R9606_313225	BGIR9606_335561	728558	0.08	0	0	0.06	0	0	1.59	0	0	1.19	0	0	0.027	0.02	0.53	0.397
R9606_347787	BGIR9606_393610	BGIG9606_54764	0.18	0.17	0.07	0.08	0.1	0.17	66.85	64.81	27.73	30.4	38.81	63.35	0.14	0.117	53.13	44.187
R9606_50229.1	XM_011524108.1	9905	0	0	0	0	1	0	0	0	0	0	84.23	0	0	0.333	0	28.077
R9606_24115.2	NM_138383.2	92154	0.5	0.43	0	0.94	0	0	53.99	46.94	0	100.97	0	0	0.31	0.313	33.643	33.657
R9606_340634	BGIR9606_296548	80014	0.14	0.49	0.25	0.28	0.17	0.16	12.99	45.16	23.34	25.37	15.51	15.48	0.293	0.203	27.163	18.787
R9606_282384	BGIR9606_375436	6294	0	0	0	0.04	0	0	0	0	0	4.64	0	0	0	0.013	0	1.547
R9606_84258.1	XM_005265074.1	2803	0.49	1.75	0.73	1.21	0.98	0.98	83.66	295.57	125.6	202.71	164.6	168.49	0.99	1.057	168.277	178.6
R9606_105482.2	XM_017025397.2	9611	0.15	0.04	0.08	0	0	0.19	30.3	7.31	15.71	0	0	40.67	0.09	0.063	17.773	13.557
R9606_101504.2	XM_005274699.2	541578	2.44	1.69	2.13	1.12	1.75	2.29	70.24	48.7	62.2	32.02	50.05	67.04	2.087	1.72	60.38	49.703
R9606_152213.1	NM_001143936.1	145853	3.1	2.48	3.25	3.66	3.32	3.51	85.89	68.74	91.49	100.77	91.42	98.94	2.943	3.497	82.04	97.043
R9606_268396	BGIR9606_380555	84905	0.08	0.03	0	0	0.12	0	1.77	0.57	0	0	2.47	0	0.037	0.04	0.78	0.823
R9606_142654.3	NM_020356.3	57091	0	0	0	0.06	0	0	0	0	0	4.03	0	0	0	0.02	0	1.343
R9606_107596.1	XM_024446541.1	780	2.19	1.61	1.99	1.57	1.36	1.55	183.41	134.75	169.17	130.38	112.97	131.86	1.93	1.493	162.443	125.07
R9606_268972	BGIR9606_310540	84071	0	0.05	0	0	0	0	0	17.97	0	0	0	0	0.017	0	5.99	0
R9606_365673	BGIR9606_271044	115209	0	0.11	0	0.26	0	0	0	4.73	0	10.76	0	0	0.037	0.087	1.577	3.587
R9606_364364	BGIR9606_379655	90333	0.41	0.16	0.22	0.35	0.63	0	5.85	2.36	3.17	4.99	9.05	0	0.263	0.327	3.793	4.68
R9606_93705.1	XM_017028586.1	128989	0.07	0.01	0	0	0.04	0.3	3.46	0.47	0	0	1.93	14.35	0.027	0.113	1.31	5.427
R9606_5145.1	XR_001746026.1	101927245	0	0	0.09	0.05	0.11	0	0	0	3.19	2	4	0	0.03	0.053	1.063	2
R9606_154432.3	XM_011509892.3	6464	0	0	0	0.64	0	0	0	0	0	46.17	0	0	0	0.213	0	15.39
R9606_148938.2	NM_175841.2	54498	0.13	0	1.08	0	0	0	3.16	0	26.62	0	0	0	0.403	0	9.927	0
R9606_98744.1	XM_017028153.1	9770	0	0	0	0.01	0.09	0	0	0	0	1.3	10.34	0	0	0.033	0	3.88
R9606_398059	BGIR9606_398811	BGIG9606_59973	0	0	0	0.06	0	0	0	0	0	1.13	0	0	0	0.02	0	0.377
R9606_384122	BGIR9606_263643	27237	0.54	1.29	0.39	0.48	0.92	0.82	35.99	86.14	26.73	32.22	61.29	55.75	0.74	0.74	49.62	49.753
R9606_88795.2	XM_011526663.2	23152	0	0.8	0	0.24	0.54	0.57	0	144.86	0	42.69	97.18	104.11	0.267	0.45	48.287	81.327
R9606_72194.1	XM_017023561.1	64386	0	0	0	0	0.06	0	0	0	0	0	2.2	0	0	0.02	0	0.733
R9606_147354.1	XM_017004104.1	400966	0	0	0	0.04	0	0	0	0	0	5.86	0	0	0	0.013	0	1.953
R9606_319255	BGIR9606_331764	349334	0.22	0.19	0.17	0	0.07	0.01	11.43	9.86	8.92	0	3.84	0.51	0.193	0.027	10.07	1.45
R9606_375424	BGIR9606_342750	7748	0.97	1.46	0.2	0.58	0.72	0.63	107.63	161.92	22.59	63.51	79.55	71.37	0.877	0.643	97.38	71.477
R9606_371760	BGIR9606_304480	105377771	1.07	1.21	0.16	1.43	0.9	0.67	208.95	237.07	32.34	277.62	174.25	133.72	0.813	1	159.453	195.197
R9606_5608.2	XM_011532096.2	55345	0.19	0.3	0.04	0.42	0.16	0.15	20.63	33.24	4.38	46.08	18.19	17.42	0.177	0.243	19.417	27.23
R9606_360261	BGIR9606_344130	1072	287.09	267.2	275.87	248.08	293.25	268.95	7149.81	6651.27	6975.11	6132.72	7255.21	6805.61	276.72	270.093	6925.397	6731.18
R9606_40005.2	XM_017029198.2	10075	2.37	2.36	1.41	1.88	2.45	2.14	746.44	741.14	451.73	588.26	765.36	683.06	2.047	2.157	646.437	678.893
R9606_101682.3	NM_022168.3	64135	1.64	1.23	1.67	1.05	1.18	1.1	128.47	96.09	132.91	81.41	92.13	87.83	1.513	1.11	119.157	87.123
R9606_15370.1	XM_017023180.1	29117	4.46	4.31	4.85	4.26	5.52	1.99	201.17	194.36	222.41	190.96	247.3	91.4	4.54	3.923	205.98	176.553
R9606_373763	BGIR9606_289360	644714	0.2	0.26	0.06	0.15	0.11	0.06	48.59	62.99	15.81	36.15	25.97	15.07	0.173	0.107	42.463	25.73
R9606_353215	BGIR9606_305602	5144	0	0	0	0	0	0	8.55	5.94	3.86	0.13	2.62	5.91	0	0	6.117	2.887
R9606_351348	BGIR9606_342749	7748	0.92	0.13	1.1	1.75	0.76	0.32	56.58	7.71	68.56	106.7	46.72	19.8	0.717	0.943	44.283	57.74
R9606_42295.2	XM_011519834.2	10083	0	0	0.07	0	0	0.1	0	0	2.32	0	0	3.53	0.023	0.033	0.773	1.177
R9606_301728	BGIR9606_365389	113540	0.33	0.3	0.1	0.57	0.54	0.61	49.81	46.47	15.84	86.18	81.66	93.89	0.243	0.573	37.373	87.243
R9606_39977.2	XM_011520964.2	51147	0.02	0	0	0	0	0	0.57	0	0	0	0	0	0.007	0	0.19	0
R9606_79442.3	NM_006107.3	51747	5.26	1.67	4.41	0.54	5.29	4.85	228.53	72.38	194.48	23.3	228.25	214.22	3.78	3.56	165.13	155.257
R9606_50488.1	XM_017005139.1	8527	0.9	0	0	0	0.23	0	120.4	0	0	0	30.94	0	0.3	0.077	40.133	10.313
R9606_95960.4	NM_006899.4	3420	39.85	36.83	64.02	28.61	33.03	38.62	1329.74	1228.5	2168.81	947.57	1095.06	1309.49	46.9	33.42	1575.683	1117.373
R9606_49584.1	XR_001753712.1	54922	0.08	0	0	0	0	0.16	5.35	0	0	0	0	10.67	0.027	0.053	1.783	3.557
R9606_49903.2	XM_011512894.2	5290	0	0.3	0	0.39	0	0	0	27.48	0	35.7	0	0	0.1	0.13	9.16	11.9
R9606_289486	BGIR9606_350323	102724030	0	0	0.15	0.32	0	0	0	0	1.79	3.63	0	0	0.05	0.107	0.597	1.21
R9606_267278	BGIR9606_374060	22850	0.37	0.58	0	0.92	0.7	0.53	45.52	70.09	0	110.83	84.97	66.19	0.317	0.717	38.537	87.33
R9606_289478	BGIR9606_323960	5828	0.1	0.12	0.11	0.14	0.18	0.17	33.6	41.14	39.55	48.49	60.64	60.42	0.11	0.163	38.097	56.517
R9606_89174.1	XM_011516865.1	157680	0	0	0	0.06	0	0.06	0	0	0	3.61	0	3.64	0	0.04	0	2.417
R9606_16333.1	XM_005268433.1	3340	0	0	0.14	0.34	0.07	0.12	0.39	0	25.15	58.99	12.19	20.78	0.047	0.177	8.513	30.653
R9606_354819	BGIR9606_267683	5768	9.51	10.38	9.68	13.92	15.15	15.63	1156.08	1260.45	1194.48	1679.1	1829.34	1929.79	9.857	14.9	1203.67	1812.743
R9606_315455	BGIR9606_363510	112267869	0.05	0	0.03	0.01	0.09	0.02	17.38	0	11.23	2.26	30.74	8.19	0.027	0.04	9.537	13.73
R9606_109705.1	XM_024449208.1	81029	0	0.02	0	0	0.02	0.02	0	1.09	0	0	1.1	1.09	0.007	0.013	0.363	0.73
R9606_342198	BGIR9606_347451	10818	0.04	0.06	0.08	0	0	0	1.16	1.84	2.62	0	0	0	0.06	0	1.873	0
R9606_270634	BGIR9606_270389	8761	0	0.33	0.57	0.52	0	0.35	0	20.99	36.34	32.45	0	22.77	0.3	0.29	19.11	18.407
R9606_124177.3	XM_006711971.3	23301	0.3	0.45	0.41	0	0	0.47	33.35	48.77	45.09	0	0	52.2	0.387	0.157	42.403	17.4
R9606_343043	BGIR9606_294025	22998	0	0.05	0.02	0.03	0.01	0.02	0	33.68	11.32	17.98	3.8	11.38	0.023	0.02	15	11.053
R9606_274520	BGIR9606_284650	92106	0.24	0	0	0.04	0	0	17.61	0	0	2.93	0	0	0.08	0.013	5.87	0.977
R9606_323058	BGIR9606_302133	115548	0.17	0.05	0	0	0	0	17.2	5.63	0	0	0	0	0.073	0	7.61	0
R9606_264332	BGIR9606_361221	79661	0	0.5	0	0.11	1.11	0.41	0	20.26	0	4.3	44.91	16.87	0.167	0.543	6.753	22.027
R9606_102907.2	XM_017022716.2	9055	12.14	14.47	18.22	7.46	10.15	10.58	764.82	911.68	1165.76	466.55	635.19	677.16	14.943	9.397	947.42	592.967
R9606_55954.1	XM_017028136.1	958	0	0	0	0	0.45	0	0	0	0	0	14.38	0.01	0	0.15	0	4.797
R9606_46587.3	XM_005265003.3	23276	1.61	0	0	2.41	0	2.08	163.44	0	0	242.09	0	213.8	0.537	1.497	54.48	151.963
R9606_18878.1	NM_001351551.1	165055	0.06	0.12	0	0	0.01	0.49	2.9	6.02	0	0	0.61	24.12	0.06	0.167	2.973	8.243
R9606_29068.1	XM_011532494.1	109	0.54	0	1.24	0.57	0.63	0.24	51.07	0	120.11	53.98	59.85	23.69	0.593	0.48	57.06	45.84
R9606_366708	BGIR9606_279262	116987	0.03	0.02	0.03	0.02	0.02	0.02	79.47	46.53	81.7	65.76	52.67	44.09	0.027	0.02	69.233	54.173
R9606_99911.2	XM_011534379.2	23142	0	0.03	0	0	0.08	0	0.01	2.84	0	0	8.08	0	0.01	0.027	0.95	2.693
R9606_391873	BGIR9606_315447	28969	0.03	0.02	0.04	0.02	0.09	0.04	5.87	4.86	8.08	4.52	16.95	8.62	0.03	0.05	6.27	10.03
R9606_294478	BGIR9606_301640	101928419	0.08	0.08	0.11	0.04	0	0.01	14.57	14.13	20.19	7.19	0	2.48	0.09	0.017	16.297	3.223
R9606_119833.3	XM_011543024.3	84441	0.18	0.49	0.03	0.3	0.05	0	18.4	51.27	2.86	30.78	4.77	0	0.233	0.117	24.177	11.85
R9606_351269	BGIR9606_267061	8751	0.19	0.49	0	1.79	0.79	0.94	11.22	28.43	0	103.46	45.75	55.97	0.227	1.173	13.217	68.393
R9606_320905	BGIR9606_282517	130940	0	0	0	0	0	0.16	0	0	0	0	0	6.56	0	0.053	0	2.187
R9606_13070.3	XM_006713292.3	6419	0.05	0.23	0	0	0.01	0.05	5.09	24.2	0.48	0	0.89	5	0.093	0.02	9.923	1.963
R9606_317881	BGIR9606_323441	23514	0	0	0	0	0	0.08	0	0	0	0	0	0.48	0	0.027	0	0.16
R9606_316791	BGIR9606_265043	260293	0.02	0.02	0.01	0.04	0.02	0	2	2.02	1.01	5.04	2	0	0.017	0.02	1.677	2.347
R9606_320049	BGIR9606_279154	80210	0	0	0	0	0.14	0	0	0	0	0	15.64	0	0	0.047	0	5.213
R9606_317238	BGIR9606_381902	9837	0	0	4.27	0	0	0	0	0	53.2	0	0	0	1.423	0	17.733	0
R9606_307634	BGIR9606_264443	10657	0.05	0.12	0.05	0.04	0.04	0.06	3.05	7.7	2.86	2.35	2.28	3.7	0.073	0.047	4.537	2.777
R9606_272143	BGIR9606_288922	6304	0.2	0	0	0	0.15	0.46	14.17	0	0	0	10.79	33.17	0.067	0.203	4.723	14.653
R9606_370480	BGIR9606_278571	200576	0	0.34	0.82	0	0	0.21	0	70.49	173.08	0	0	44.03	0.387	0.07	81.19	14.677
R9606_370309	BGIR9606_346976	60314	0	2.99	5.1	1.54	2.26	0	0	60.39	104.61	30.79	45.39	0	2.697	1.267	55	25.393
R9606_147261.1	XM_024446927.1	7551	0.31	0.07	0.52	0	0	1.22	17.29	3.84	29.38	0	0	69.34	0.3	0.407	16.837	23.113
R9606_112778.2	XM_017011644.2	10142	0.55	0	0.25	0.17	0.22	0.22	177.7	0	83.85	54.63	71.61	72.17	0.267	0.203	87.183	66.137
R9606_89815.5	NM_001549.5	3437	0	0.2	0.52	0.41	0.23	0.19	0	11.02	29.59	22.84	12.67	10.73	0.24	0.277	13.537	15.413
R9606_355734	BGIR9606_315915	57002	0.07	0	0.05	0	0.06	0.14	1.02	0	0.8	0	0.97	2.13	0.04	0.067	0.607	1.033
R9606_378892	BGIR9606_296584	3622	0	0	0.01	0	0	0	0	0	0.27	0	0	0	0.003	0	0.09	0
R9606_57697.1	XR_001742373.1	9765	0	0.39	0.2	0	0.53	0.33	0	54.89	28.91	0	73.24	46.78	0.197	0.287	27.933	40.007
R9606_335005	BGIR9606_272813	1196	11.7	12.55	8.22	9.03	9.78	9.86	822.64	882	586.74	629.83	683.29	704.13	10.823	9.557	763.793	672.417
R9606_93967.2	XM_017019305.2	4234	0	6.74	0	0	1.41	0.89	0	93.56	0	0	19.48	12.58	2.247	0.767	31.187	10.687
R9606_47822.1	XM_024454142.1	5602	0	0	0.01	0	0	0	0	0	2.15	0	0	0	0.003	0	0.717	0
R9606_115783.2	NM_001126336.2	1462	0	0	10.21	0	0	0	0	0	947.73	0	0	0	3.403	0	315.91	0
R9606_362998	BGIR9606_386027	388886	0	0.58	0.12	0.86	1.08	0.43	0	31.66	6.72	46.63	58.9	23.65	0.233	0.79	12.793	43.06
R9606_367115	BGIR9606_304352	653316	0.03	0	0.15	0.07	0.12	0.06	4.42	0	21.04	9.93	15.72	8.29	0.06	0.083	8.487	11.313
R9606_81647.1	NM_001284290.1	2990	0	0	0.4	0	0	0	0	0	16.14	0	0	0	0.133	0	5.38	0
R9606_34379.1	XR_001747219.1	818	0	0	0	0	0	0.28	0	0	0	0	0	28.05	0	0.093	0	9.35
R9606_386637	BGIR9606_275609	7444	0.17	0.16	0.14	0.35	0.24	0.16	12.14	10.82	10.09	24.36	16.54	11.11	0.157	0.25	11.017	17.337
R9606_133743.1	NM_001128635.1	440804	0	0.12	0	0.15	0.13	0.07	0	14.23	0	17.12	15.54	8.49	0.04	0.117	4.743	13.717
R9606_289395	BGIR9606_288860	26061	0.07	0.14	0.1	0.07	0.08	0.08	12.85	25.39	17.59	12.68	14.5	13.86	0.103	0.077	18.61	13.68
R9606_283836	BGIR9606_319438	3200	0.35	0.4	0.23	0.23	0.22	0.19	71.68	82.04	47.28	46.41	45.7	40.55	0.327	0.213	67	44.22
R9606_379744	BGIR9606_394181	BGIG9606_55069	0.01	0.01	0.01	0	0	0	0.63	1.23	0.78	0	0	0	0.01	0	0.88	0
R9606_2907.1	XM_024450473.1	8448	0.18	0.26	0	0	0.5	0.59	10.8	15.4	0	0	28.99	35.37	0.147	0.363	8.733	21.453
R9606_141143.1	XM_017004775.1	666	0.84	0	0.68	1.26	0	0	49.92	0	41.31	74.44	0	0	0.507	0.42	30.41	24.813
R9606_147604.3	NM_152629.3	169792	0	0.26	0.73	0.12	0.62	0	0	37.5	107.33	17.85	90.12	0	0.33	0.247	48.277	35.99
R9606_57930.4	XR_241646.4	166793	0	0	0	0	0	0.82	0	0	0	0	0	48.19	0	0.273	0	16.063
R9606_126756.4	NM_032873.4	84959	7.35	10.07	2.99	3.72	8.47	4.72	1109.36	1520.33	457.77	557.62	1270.47	723.91	6.803	5.637	1029.153	850.667
R9606_113680.3	NM_152284.3	92421	2.88	1.92	4.28	1.33	0.65	2.94	114.78	76.28	172.95	52.7	25.9	118.87	3.027	1.64	121.337	65.823
R9606_65223.3	NM_054012.3	445	2.79	1.4	1.84	2.3	2.82	3.44	107.49	53.75	71.77	87.88	107.66	134.58	2.01	2.853	77.67	110.04
R9606_360929	BGIR9606_347509	83591	0	0.08	0	0	0.17	0	0	23.14	0	0	45.65	0	0.027	0.057	7.713	15.217
R9606_98034.3	NM_021102.3	10653	122.41	121.17	135.49	113.86	122.35	120.59	4752.71	4702.29	5340.54	4388.03	4719.01	4756.9	126.357	118.933	4931.847	4621.313
R9606_311834	BGIR9606_292856	101929769	0	0	0.02	0	0.04	0	0	0	3.07	0	5.45	0	0.007	0.013	1.023	1.817
R9606_137314.1	XM_017019045.1	23041	0.08	0	0	0.04	0.01	0.02	19.38	0	0	11.12	3.18	5.18	0.027	0.023	6.46	6.493
R9606_288045	BGIR9606_339069	2263	0	0	0	0	0.15	0	0	0	0	0	15.63	0	0	0.05	0	5.21
R9606_341880	BGIR9606_304675	728613	0.19	0	0	0.24	0.07	0.07	7.23	0	0	8.85	2.74	2.77	0.063	0.127	2.41	4.787
R9606_36862.1	XM_017019394.1	51184	14.63	7.77	10.67	8.54	11.99	10.05	424.76	225.59	314.48	246.26	345.82	296.47	11.023	10.193	321.61	296.183
R9606_317548	BGIR9606_292849	165918	0.03	0.06	0	0.07	0.11	0.03	0.89	1.84	0	2.17	3.66	1.02	0.03	0.07	0.91	2.283
R9606_306849	BGIR9606_368304	9912	0.19	0.11	0	0.13	0.07	0.07	13.07	7.5	0	9.15	4.62	4.66	0.1	0.09	6.857	6.143
R9606_106479.1	XM_024452788.1	26010	0.96	1.93	1.47	0.74	1.84	0.85	47.28	94.76	73.54	35.98	89.97	42.47	1.453	1.143	71.86	56.14
R9606_25923.2	XM_017005725.2	132001	1.77	1.05	1.49	1.96	1.11	1.28	45.98	27.26	39.24	50.58	28.59	33.95	1.437	1.45	37.493	37.707
R9606_14676.1	NM_001199580.1	25777	0.43	0	0	0	0	0.27	37.55	0	0	0	0	23.91	0.143	0.09	12.517	7.97
R9606_364614	BGIR9606_382828	10287	0	0	0	0	0.12	0	0	0	0	0	5.55	0	0	0.04	0	1.85
R9606_349718	BGIR9606_384345	84536	0.28	0.28	0.12	0.29	0.14	0.35	21.18	21.03	8.84	21.34	10.28	26.63	0.227	0.26	17.017	19.417
R9606_97849.1	NM_001128425.1	4595	0	0	0.13	0	0.12	0	0	0	5.67	0	4.95	0	0.043	0.04	1.89	1.65
R9606_151008.3	NM_000783.3	1592	0.22	0.31	0.34	0	0.31	0.49	10	14	16	0	14	23	0.29	0.267	13.333	12.333
R9606_122866.1	NM_001178137.1	22849	0.34	0	0.14	0	0.19	0	43.32	0	17.41	0	24.23	0	0.16	0.063	20.243	8.077
R9606_326306	BGIR9606_346312	54477	0.11	0.06	0.06	0.05	0.1	0.05	22.45	11.25	12.88	9.18	20.85	10.36	0.077	0.067	15.527	13.463
R9606_122526.2	XR_001740190.2	55129	0.04	0.41	0	0	0	0.2	1.84	20.9	0	0	0	10.36	0.15	0.067	7.58	3.453
R9606_68709.2	XM_017005876.2	2122	0	0.05	0	0	0	0	0	5.98	0	0	0	0	0.017	0	1.993	0
R9606_394219	BGIR9606_349609	9847	0.19	0.17	0.05	0.27	0.2	0.23	66.8	60.48	18.18	94.21	70.72	82.4	0.137	0.233	48.487	82.443
R9606_70823.1	NM_001130020.1	535	1.07	1.6	1.57	1.2	0.65	1.22	96.24	144.28	143.83	107.94	57.95	111.53	1.413	1.023	128.117	92.473
R9606_91368.3	XM_006711266.3	25874	28.9	26.27	33.93	20.02	19.81	19.09	584.98	531.5	697.31	402.32	398.28	392.66	29.7	19.64	604.597	397.753
R9606_296206	BGIR9606_278618	33	0	0	0	0	0.15	0.21	0	0	0	0	1.12	1.54	0	0.12	0	0.887
R9606_3263.3	XM_005261878.3	9929	0.43	0.17	0.29	0.66	0.52	0.66	50.19	20	33.91	76.29	60.13	77.02	0.297	0.613	34.7	71.147
R9606_61650.2	NM_001303542.2	84440	1.78	1.69	1.31	1.68	2.23	1.88	324.67	307.88	242.06	305.06	404.2	348.45	1.593	1.93	291.537	352.57
R9606_147421.1	XM_017012448.1	56913	0.46	0.22	0.46	0	0.22	0.27	62.21	29.08	63	0	29.22	36.59	0.38	0.163	51.43	21.937
R9606_354490	BGIR9606_293783	29945	0.67	0.9	0.21	0.78	0.83	0.57	66.44	89.23	21.44	77.03	82.11	57.74	0.593	0.727	59.037	72.293
R9606_342800	BGIR9606_366646	23049	0.28	1.06	0	0.78	0.83	0.68	100.5	380.23	0	276.75	294.44	248.81	0.447	0.763	160.243	273.333
R9606_279000	BGIR9606_364807	728741	0	0.03	0	0	0	0.07	0	2.33	0	0	0	4.66	0.01	0.023	0.777	1.553
R9606_316158	BGIR9606_310959	5167	1.61	1.92	0.34	0.85	1.59	1.17	123.94	147.71	27.01	65.24	122.11	91.51	1.29	1.203	99.553	92.953
R9606_75876.1	XM_017015836.1	219738	0	0.66	0.54	0	0.22	0.56	0	17.66	14.67	0	5.89	15.06	0.4	0.26	10.777	6.983
R9606_65633.3	NM_080650.3	89978	3.08	2.54	2.76	5.15	4.07	4.55	135.99	112.3	124.07	226.21	178.94	204.41	2.793	4.59	124.12	203.187
R9606_276541	BGIR9606_303170	1456	0	0.33	0	0	0	0.16	0	34.04	0	0	0	17.18	0.11	0.053	11.347	5.727
R9606_66258.1	XM_017007031.1	64147	0.01	0.17	0	0.18	0	0.77	0.27	8.42	0	9.09	0	39.04	0.06	0.317	2.897	16.043
R9606_380704	BGIR9606_333636	401561	0	0	0	0	0	0	0	0	0	1	0	0	0	0	0	0.333
R9606_130687.1	NM_001195597.1	100507203	0	0.04	0	0.02	0	0	0	2	0	1	0	0	0.013	0.007	0.667	0.333
R9606_32082.2	XM_017005557.2	10644	4.49	5.74	1.55	3.43	3.54	3.64	357.3	456.76	125.54	270.94	279.69	294.18	3.927	3.537	313.2	281.603
R9606_51188.2	NM_001083585.2	9135	0.46	1.04	0.63	0.37	0.77	0.33	58.28	132.71	81.81	46.56	96.93	42.38	0.71	0.49	90.933	61.957
R9606_156989.2	XM_011543832.2	728957	0	0.04	0.02	0.06	0	0	0	3.27	1.31	4.56	0	0	0.02	0.02	1.527	1.52
R9606_14646.3	XM_011523179.3	54971	0.01	0.08	0.19	0.17	0	0.36	0.55	4.42	10.19	8.7	0	18.84	0.093	0.177	5.053	9.18
R9606_133091.1	NM_001353804.1	284459	0.33	0.07	0.01	0.15	0	0	5.74	1.21	0.15	2.62	0	0	0.137	0.05	2.367	0.873
R9606_110058.1	XM_017024429.1	26115	0.57	0.59	0.32	0.33	0	0	150.69	156.4	84.63	87.45	0	0	0.493	0.11	130.573	29.15
R9606_338124	BGIR9606_344387	9873	0.06	0.06	0.07	0.1	0	0.01	4.62	4.38	5.66	7.79	0	0.99	0.063	0.037	4.887	2.927
R9606_357937	BGIR9606_300749	285441	0.01	0	0.02	0.02	0.01	0.02	1.49	0	4.65	4.56	1.74	3.12	0.01	0.017	2.047	3.14
R9606_314489	BGIR9606_379521	11284	0.36	0.52	0.25	0.2	0.25	0.57	31.22	44.34	22.24	16.81	21.43	49.89	0.377	0.34	32.6	29.377
R9606_87603.2	XM_017003815.2	27347	0.25	0.16	0.02	0.18	0.2	0.31	23.79	15.21	2.34	16.36	18.23	29.13	0.143	0.23	13.78	21.24
R9606_306772	BGIR9606_280493	150962	0	0.11	0	0	0	0	0	2.02	0	0	0	0	0.037	0	0.673	0
R9606_325504	BGIR9606_345502	7753	0	0.04	0.09	0	0	0	0	4.29	9.43	0	0	0	0.043	0	4.573	0
R9606_87213.4	NM_003989.4	5076	0.52	0.71	0	1.67	1.08	0.8	45.33	62.45	0	145.56	94.56	71.52	0.41	1.183	35.927	103.88
R9606_140148.2	NM_018207.2	55223	3.22	3.21	1.58	2.49	2.55	2.51	269	268.8	134.38	206.8	211.96	213.09	2.67	2.517	224.06	210.617
R9606_96983.1	XM_024447381.1	10585	0	0.07	0	0	0	0.21	0	4.95	0	0	0	14.28	0.023	0.07	1.65	4.76
R9606_46095.3	NM_020378.3	57106	12.92	12.83	15.6	13.85	14.5	13.69	373.05	370.31	457.52	397.15	416.18	401.74	13.783	14.013	400.293	405.023
R9606_144249.1	XM_024447560.1	4882	0	1.05	0.38	0.07	0.74	0.22	0	58.05	21.11	3.8	40.77	12.54	0.477	0.343	26.387	19.037
R9606_140424.3	XM_011510403.3	8853	0.24	0.02	0	0.38	0	0	29.32	2.5	0	45.58	0	0	0.087	0.127	10.607	15.193
R9606_355173	BGIR9606_383792	BGIG9606_52404	0.01	0	0	0	0.01	0	3.78	1.22	1.12	0	3.87	1.64	0.003	0.003	2.04	1.837
R9606_269872	BGIR9606_278109	5378	0	0	0	0	0	0.07	0	0	0	0	0	2.33	0	0.023	0	0.777
R9606_377125	BGIR9606_338445	728558	0.15	0.6	0.17	0.73	0.56	0.84	30.07	119.59	35.1	143.69	110.16	168.76	0.307	0.71	61.587	140.87
R9606_124941.1	XM_017027380.1	84503	0	0	0	0.14	0	0	0	0.14	0	15.47	0	0	0	0.047	0.047	5.157
R9606_365026	BGIR9606_292980	54872	0	0.11	0.21	0	0.15	0.16	0	23.43	45.01	0	32.62	34.09	0.107	0.103	22.813	22.237
R9606_41368.5	NM_199173.5	632	0	0	0.51	0	0.36	1.12	0	0	7.97	0	5.51	17.66	0.17	0.493	2.657	7.723
R9606_89325.1	XM_024452478.1	9185	0.06	0.41	0	0.35	0.18	0	2.67	19.07	0	16.07	8.32	0	0.157	0.177	7.247	8.13
R9606_59839.2	XM_005249956.2	155061	2.45	3.42	0	0	0	0.2	206.79	288.18	0	0	0.08	16.88	1.957	0.067	164.99	5.653
R9606_388320	BGIR9606_273273	6846	0	0.06	0	0	0	0.06	0	1	0	0	0	1	0.02	0.02	0.333	0.333
R9606_369647	BGIR9606_375123	84552	0.06	0.08	0	0	0.04	0.08	10.21	14.16	0	0	6.73	14.29	0.047	0.04	8.123	7.007
R9606_279052	BGIR9606_381345	9885	0	0.02	0	0.15	0	0	0	0.57	0	3.78	0	0	0.007	0.05	0.19	1.26
R9606_339804	BGIR9606_317079	64921	0.13	0.07	0.05	0	0.07	0	12.96	7.05	4.99	0	6.66	0	0.083	0.023	8.333	2.22
R9606_92973.1	XM_017016944.1	93550	0	0.02	0	0	0.01	0	0	1.54	0	0	0.74	0	0.007	0.003	0.513	0.247
R9606_331036	BGIR9606_376857	2354	0	0.34	0.49	0	0	0.49	0	26.23	38.05	0	0	37.89	0.277	0.163	21.427	12.63
R9606_80890.3	XM_011540476.3	10236	11.89	15.19	15.67	17.99	19.25	21.45	625.63	798.66	837.25	939.32	1006.01	1146.58	14.25	19.563	753.847	1030.637
R9606_126563.2	NM_001195542.2	100289187	0	0	0.12	0	0	0	0	0	3.87	0	0	0	0.04	0	1.29	0
R9606_272028	BGIR9606_370755	8522	0.01	0.03	0.05	0.05	0.03	0.04	1.51	4.86	7.03	6.45	3.77	5.57	0.03	0.04	4.467	5.263
R9606_280459	BGIR9606_371772	102724508	0	0.01	0	0	0	0	0	1.55	0	0.3	0	0	0.003	0	0.517	0.1
R9606_397801	BGIR9606_403501	BGIG9606_64637	0.03	0.03	0.05	0.09	0.06	0.08	8.71	8.02	13.1	23.11	15.19	21.56	0.037	0.077	9.943	19.953
R9606_376548	BGIR9606_366342	1387	0	0	0	0	0.05	0	0	0	0	0	12.62	0	0	0.017	0	4.207
R9606_376564	BGIR9606_306844	100302736	0	0	0	0.37	0.57	0	0	0	0	6.85	10.66	0	0	0.313	0	5.837
R9606_283547	BGIR9606_370058	10458	0.01	0.02	0.01	0.01	0.02	0	3.26	6.7	5.42	3.3	6.68	0	0.013	0.01	5.127	3.327
R9606_396926	BGIR9606_400403	BGIG9606_61556	0	0	0	0.02	0	0	0	0	0	0.99	0	0	0	0.007	0	0.33
R9606_405874	BGIR9606_403751	BGIG9606_64883	0	0	0	0	0	0	0	0	0	0.52	0	0	0	0	0	0.173
R9606_403290	BGIR9606_406330	BGIG9606_67431	0.04	0.14	0	0.08	0.08	0.05	2.22	6.69	0	3.77	3.75	2.29	0.06	0.07	2.97	3.27
R9606_319012	BGIR9606_339453	100132464	0	0	0	0.13	0	0.12	0	0	0	2	0	2	0	0.083	0	1.333
R9606_62351.2	XM_011542531.2	101929796	0	0.24	0	0	0	0	0	13.76	0	0	0	0	0.08	0	4.587	0
R9606_46547.1	XM_017021527.1	57697	0	0	0.1	0	0	0.13	0	0	14.02	0	0	18.63	0.033	0.043	4.673	6.21
R9606_288371	BGIR9606_270070	51102	1.01	0.9	0.56	0.79	0.77	0.81	339.79	302	190.82	262.99	258.51	276.94	0.823	0.79	277.537	266.147
R9606_12735.1	NM_001243750.1	254552	3.75	2.53	6.12	2.99	4.13	2.68	58.37	39.41	96.65	46.25	63.89	42.36	4.133	3.267	64.81	50.833
R9606_264720	BGIR9606_386037	91355	0.03	0.02	0	0.02	0.03	0.06	3.62	2.11	0	2.14	3.42	6.78	0.017	0.037	1.91	4.113
R9606_367811	BGIR9606_324660	9694	5.84	5.38	6.07	4.5	3.75	4.48	298.3	274.73	314.66	228.37	190.5	232.38	5.763	4.243	295.897	217.083
R9606_390731	BGIR9606_280127	23683	0	0.09	0	0.05	0	0	0	3.7	0	1.94	0	0	0.03	0.017	1.233	0.647
R9606_31236.1	NM_001172697.1	10102	2.82	2.53	2.54	2.75	3.9	2.17	55.32	49.74	50.7	53.54	76.06	43.24	2.63	2.94	51.92	57.613
R9606_7776.2	XM_017027967.2	57148	0.17	0	0	0.42	0.56	0.55	32.53	0	0	79.02	104.48	106.03	0.057	0.51	10.843	96.51
R9606_103435.4	XM_005266415.4	51084	0.69	0.92	1.44	0.75	1.42	1.24	19.01	25.27	40.22	20.49	38.8	34.78	1.017	1.137	28.167	31.357
R9606_35465.3	XM_011536228.3	8871	0	0	0.07	0	0.05	0	0	0	13.65	0.02	8.38	0	0.023	0.017	4.55	2.8
R9606_61154.1	NM_001284518.1	79142	1.06	0	0	0	0	0.54	44.11	0	0	0	0	22.7	0.353	0.18	14.703	7.567
R9606_268490	BGIR9606_373328	100652770	0.05	0.2	0.2	0.04	0.03	0	1.65	6.34	6.31	1.37	1	0	0.15	0.023	4.767	0.79
R9606_393419	BGIR9606_282640	2191	0	0.03	0.06	0	0	0	0	1	2	0	0	0	0.03	0	1	0
R9606_274002	BGIR9606_278953	105373896	0.11	0.09	0.09	0.35	0.32	0.23	7.01	6.19	6	23.03	20.97	15.45	0.097	0.3	6.4	19.817
R9606_293833	BGIR9606_313787	5980	0.16	0.25	0.03	0.07	0.3	0	38.55	59.57	7.71	16.23	70	0	0.147	0.123	35.277	28.743
R9606_317178	BGIR9606_373158	80000	0.06	0	0	0.07	0.09	0.05	8.72	0	0	11.19	14.36	8.57	0.02	0.07	2.907	11.373
R9606_266321	BGIR9606_382837	102724159	1.43	1	5.94	0	1.3	1.34	65.69	46.11	277.09	0	59.18	62.63	2.79	0.88	129.63	40.603
R9606_126839.3	NM_139162.3	125170	2.45	2.45	2.06	1	2.16	2.84	137.98	137.71	117.78	55.75	120.63	162.21	2.32	2	131.157	112.863
R9606_12448.1	XM_017003897.1	285180	0.01	0.02	0	0	0	0.03	1	2	0	0	0	2.76	0.01	0.01	1	0.92
R9606_391093	BGIR9606_342332	6653	0.01	0.01	0.02	0.01	0.02	0.02	15.4	18.65	19.67	11.75	25.16	24.15	0.013	0.017	17.907	20.353
R9606_95072.2	XM_017011250.2	7629	0.07	0	0.08	0.25	0	0	4.62	0	4.8	15.3	0	0	0.05	0.083	3.14	5.1
R9606_296981	BGIR9606_275419	107985877	0	0	0.2	0.07	0.1	0.08	0	0	26.73	9.32	13.15	10.52	0.067	0.083	8.91	10.997
R9606_28504.2	XM_011537308.2	9112	0.18	0	0	0	0	0	10.76	0	0	0	0	0	0.06	0	3.587	0
R9606_76061.1	XM_011516446.1	5799	0.25	0	0.2	0	0.24	0.18	41.9	0	35.01	0	40.64	31.8	0.15	0.14	25.637	24.147
R9606_46886.2	XM_017006243.2	285331	0	0	0	0.24	0.12	0.21	0	0	0	16.13	8.35	14.69	0	0.19	0	13.057
R9606_155899.1	XM_024446549.1	7918	0.65	1.36	2.69	1.33	1.64	1.18	19.15	40.22	81.17	39.25	48.46	35.62	1.567	1.383	46.847	41.11
R9606_374723	BGIR9606_292188	79782	0	0	0	0	0	0.07	0	0	0	0	0	2.28	0	0.023	0	0.76
R9606_132690.1	NM_001358438.1	105378952	0	0.06	0	0	0	0	0	4	0	0	0	0	0.02	0	1.333	0
R9606_88858.1	NM_001144036.1	84866	0	0.39	0	0	0	0	0	17.55	0	0	0	0	0.13	0	5.85	0
R9606_126953.1	NM_001354717.1	174	0.05	0.07	0.02	0	0.05	0	2	3	1	0	2	0	0.047	0.017	2	0.667
R9606_117764.1	XR_001739078.1	9648	1.74	0.33	0.74	0	0	1.02	257.68	49.26	111.53	0	0	153.03	0.937	0.34	139.49	51.01
R9606_70131.1	XM_017013519.1	51115	0	0	0.02	0	0	0	0	0	0.45	0	0	0	0.007	0	0.15	0
R9606_366910	BGIR9606_287962	254827	0.03	0.02	0.06	0.03	0.03	0.03	15.97	9.21	34.13	18.3	16.39	20.8	0.037	0.03	19.77	18.497
R9606_323316	BGIR9606_280901	100874048	16.16	18.39	22.52	15.55	12.7	15.34	225.9	256.95	319.57	215.71	176.32	217.78	19.023	14.53	267.473	203.27
R9606_285897	BGIR9606_382439	64849	0	0.1	0	0	0	0	0	2.27	0	0	0	0	0.033	0	0.757	0
R9606_289726	BGIR9606_293206	3064	0.47	0.59	0.19	0.36	0.3	0.18	168.8	208.56	68.05	125.76	107.96	65.63	0.417	0.28	148.47	99.783
R9606_127133.2	XM_017003238.2	11227	2.63	3.75	1.45	7.82	9.35	7.71	110.95	158.26	62.01	327.32	391.75	330.59	2.61	8.293	110.407	349.887
R9606_60163.5	NM_015137.5	23167	7.94	7.44	4.45	6.77	10.02	11.39	943.43	883.19	536.06	798.49	1182	1374.92	6.61	9.393	787.56	1118.47
R9606_363881	BGIR9606_342004	4684	0.02	0.03	0	0.03	0.04	0	2.96	6.08	0	6.08	7.68	0	0.017	0.023	3.013	4.587
R9606_311511	BGIR9606_303942	107986465	0	0.02	0	0.02	0.02	0.02	0	2.07	0	1.99	1.87	2.17	0.007	0.02	0.69	2.01
R9606_330350	BGIR9606_316398	101929580	0.06	0.26	0.3	0.13	0.31	0.48	10.05	42.84	49.18	20.11	50.45	78.46	0.207	0.307	34.023	49.673
R9606_72234.2	XM_011525165.2	7153	0.12	0	0.09	0.23	0.19	0	11.1	0	8.59	21.33	17.45	0	0.07	0.14	6.563	12.927
R9606_304830	BGIR9606_313940	254394	0.2	0.09	0.1	0	0	0.31	2.27	1.02	1.13	0	0	3.45	0.13	0.103	1.473	1.15
R9606_19492.1	XR_001746996.1	10529	0.43	0.57	0.46	0.2	0.45	0.55	29.78	39.65	32.61	13.69	31.13	38.6	0.487	0.4	34.013	27.807
R9606_320850	BGIR9606_287310	5922	0.32	0	0.21	0.03	0.17	0	44.14	0	29.53	4.7	22.69	0	0.177	0.067	24.557	9.13
R9606_377152	BGIR9606_294019	22998	0.01	0	0	0	0.01	0.01	5.67	0	0	0	2.35	6.13	0.003	0.007	1.89	2.827
R9606_97046.4	XR_247126.4	57509	0	0	0	0.23	0	0	0	0	0	18.2	0	0	0	0.077	0	6.067
R9606_389664	BGIR9606_277696	6741	7.11	3.77	4.84	6.64	7.3	8.16	363.54	192.78	251.11	337.03	370.91	423.96	5.24	7.367	269.143	377.3
R9606_22813.1	NM_001304795.1	150290	0.19	0.28	0.27	0.15	0.17	0.13	5.64	8.16	7.96	4.29	4.79	3.7	0.247	0.15	7.253	4.26
R9606_53383.1	XM_024449585.1	4140	0.51	0.59	0	0.27	0.26	0.04	37.91	43.65	0	19.55	19.11	3.06	0.367	0.19	27.187	13.907
R9606_331170	BGIR9606_344824	26973	0.61	0.68	0.33	1.06	1.05	1	103.38	113.55	57.07	177.47	175.17	171.46	0.54	1.037	91.333	174.7
R9606_291848	BGIR9606_291296	11343	0.02	0.02	0	0	0	0	1.4	0.97	0	0	0	0	0.013	0	0.79	0
R9606_140903.4	NM_000549.4	7252	0	0.09	0	0	0	0	0	1	0	0	0	0	0.03	0	0.333	0
R9606_349108	BGIR9606_272830	55870	0.83	0.53	0	0	0.39	0.2	219.16	138.45	0	0	102.52	52.27	0.453	0.197	119.203	51.597
R9606_318296	BGIR9606_331757	102724507	0.21	0	0.19	0	0.2	0	8.03	0	7.18	0	7.4	0	0.133	0.067	5.07	2.467
R9606_311263	BGIR9606_392384	3105	0	0	0.59	0	0.31	0.49	0	0	24.67	0	12.62	20.26	0.197	0.267	8.223	10.96
R9606_308318	BGIR9606_274223	7159	0	0.03	0	0.01	0.01	0	0	4.58	0	1.29	1.01	0	0.01	0.007	1.527	0.767
R9606_302416	BGIR9606_336900	8027	4.19	5.87	1.22	2.86	3.87	2.72	243.6	341.18	71.9	165.43	223.7	160.53	3.76	3.15	218.893	183.22
R9606_274573	BGIR9606_374842	9352	0.43	0.47	0.29	0.25	0.53	0.49	31.7	34.39	21.45	17.97	38.35	36.74	0.397	0.423	29.18	31.02
R9606_7967.2	NM_001258275.2	154075	0.18	0.02	0.48	0.55	0.11	0.19	9.21	0.84	25.16	28.1	5.78	9.89	0.227	0.283	11.737	14.59
R9606_60860.3	XM_005261764.3	8398	0.13	0.29	0	0	0	0	8.76	20.13	0.22	0	0	0	0.14	0	9.703	0
R9606_138375.1	NM_001286084.1	51504	1.01	0	0	0.84	1.59	0	30.28	0	0	24.93	47.05	0	0.337	0.81	10.093	23.993
R9606_62901.2	XM_011514855.2	7629	0.32	0.91	0.32	0.03	0	0.37	20.61	57.93	20.84	2.1	0	23.92	0.517	0.133	33.127	8.673
R9606_312995	BGIR9606_339403	57661	0.27	0.21	0.53	0.06	0.06	0.2	48.93	37.89	97.77	11.77	11.47	37.97	0.337	0.107	61.53	20.403
R9606_123860.1	XM_024449127.1	647135	0.79	0.16	0.31	0.33	0.28	0	122.37	24.65	47.92	51.26	42.75	0	0.42	0.203	64.98	31.337
R9606_322037	BGIR9606_392366	BGIG9606_53872	0	0	0.43	0.1	0	0	0	0	61.27	14.16	0.22	0	0.143	0.033	20.423	4.793
R9606_278555	BGIR9606_281927	118433	0.45	0.36	0.5	1.14	1.25	1.4	8.84	6.93	9.92	21.94	24.2	27.78	0.437	1.263	8.563	24.64
R9606_94332.1	XM_017023279.1	51741	0.11	0	0	0.1	0.08	0	4.75	0	0	4.05	3.23	0	0.037	0.06	1.583	2.427
R9606_287986	BGIR9606_275034	114818	0.47	0.34	0.38	0.47	0.53	0.67	58.71	41.99	48.43	58.35	65.54	85.19	0.397	0.557	49.71	69.693
R9606_369413	BGIR9606_386373	25828	0.29	0.47	1.53	0.68	1.09	0.58	8.58	13.85	45.17	19.7	31.54	17.15	0.763	0.783	22.533	22.797
R9606_53982.3	NM_004387.3	1482	0.1	0.17	0.1	0.11	0.07	0.03	3.66	6	3.51	4	2.56	1	0.123	0.07	4.39	2.52
R9606_67902.2	XM_005270668.2	23266	0	0	0	0.04	0	0	0	0	0	5.27	0	0	0	0.013	0	1.757
R9606_138458.2	XM_017003055.2	105369140	0	0.06	0	0.05	0.13	0.1	0	5.85	0	4.94	13.44	10.74	0.02	0.093	1.95	9.707
R9606_30567.3	NM_033141.3	4293	0	0	0.4	0.35	0	0.64	0	0	99.07	84.36	0	160.81	0.133	0.33	33.023	81.723
R9606_306657	BGIR9606_333987	8872	0.61	0.56	0.44	0.72	1.16	0.85	22.14	20.14	16.23	25.72	41.46	31.15	0.537	0.91	19.503	32.777
R9606_42308.1	NM_001258264.1	7404	0.05	0	0	0	0	0	6.97	0	0	0	0	0	0.017	0	2.323	0
R9606_338765	BGIR9606_304537	653082	0.01	0	0	0.02	0.02	0.02	3.85	1.94	0	6.85	8.91	10.29	0.003	0.02	1.93	8.683
R9606_74737.1	XM_017021735.1	8816	1.4	0	0	0.48	0	0	175.17	0	0	59.78	0	0	0.467	0.16	58.39	19.927
R9606_366812	BGIR9606_308632	2651	0.01	0.04	0.04	0.03	0.02	0.02	2.95	12.06	10.21	7.85	4.24	4.55	0.03	0.023	8.407	5.547
R9606_141986.3	XM_006711749.3	148789	0.22	0.24	0.19	0.1	0.1	0.04	11.76	12.69	10.16	5.17	5.09	2.04	0.217	0.08	11.537	4.1
R9606_322985	BGIR9606_290394	27086	0.1	0.02	0.01	0.01	0.06	0.02	19.9	3.35	1.57	1.44	11.27	3.81	0.043	0.03	8.273	5.507
R9606_27023.2	XM_017012977.2	10947	0	0.53	0.15	0	0.8	0	0	51.53	15.31	0	77.35	0	0.227	0.267	22.28	25.783
R9606_350138	BGIR9606_346667	196527	0.09	0	0.03	0	0.23	0	12.89	0	4.77	0	30.54	0	0.04	0.077	5.887	10.18
R9606_385610	BGIR9606_319156	221806	0.52	0.76	0.76	0.98	0.7	0.74	12.49	18.2	18.47	23.23	16.67	17.99	0.68	0.807	16.387	19.297
R9606_36619.1	XM_005257668.1	79643	0.24	0.39	0	0	0.49	0.18	4.41	7.2	0	0	9.03	3.41	0.21	0.223	3.87	4.147
R9606_280513	BGIR9606_312788	57505	0.03	0.08	0	0	0	0.03	6.81	19.7	0	0	0	6.83	0.037	0.01	8.837	2.277
R9606_379404	BGIR9606_356803	8748	0.25	0.21	0.19	0.01	0.26	0.1	6.75	5.71	5.27	0.26	6.96	2.9	0.217	0.123	5.91	3.373
R9606_359460	BGIR9606_361931	57194	0	0	0	0	0.01	0	0	0	0	1.07	1.64	1.03	0	0.003	0	1.247
R9606_354237	BGIR9606_352418	8100	0	0.23	0.73	0.63	0	0.15	0	1.9	6.18	5.17	0	1.25	0.32	0.26	2.693	2.14
R9606_16245.3	NM_024056.3	79022	15.2	20.43	23.25	14.42	13.24	16.97	494.82	664.99	768.54	466.14	428.34	561.41	19.627	14.877	642.783	485.297
R9606_361699	BGIR9606_329583	7111	0.26	0.3	0.14	0.45	0.38	0.32	133.18	150.16	74.1	222.5	189.74	163.84	0.233	0.383	119.147	192.027
R9606_295457	BGIR9606_311327	9590	0.14	0.14	0.09	0.05	0	0.03	30.55	29.25	19.6	11.13	0	7.23	0.123	0.027	26.467	6.12
R9606_78387.1	XM_024447027.1	107986729	0.13	0.45	0.56	0	0.35	0.2	1.25	4.46	5.67	0	3.49	2.06	0.38	0.183	3.793	1.85
R9606_151771.1	NM_001207063.1	1525	0	0	0.6	0	0.32	0	0	0	73.18	0	38.37	0	0.2	0.107	24.393	12.79
R9606_143937.1	XM_017028268.1	11077	0	0	0	0.08	0	0	0	0	0	5.76	0	0.25	0	0.027	0	2.003
R9606_69763.1	XM_017026392.1	162966	0.82	1.01	0.76	1.64	0.67	1.19	53.32	66.18	50.5	106.56	43.46	79.06	0.863	1.167	56.667	76.36
R9606_389455	BGIR9606_368928	105371781	0	0	0.15	0	0	0	0	0	7.6	0	0	0	0.05	0	2.533	0
R9606_118589.1	XR_002958698.1	51586	0.43	1.41	0	0.64	0.6	0.86	36.09	117.95	0	53.06	50.32	72.92	0.613	0.7	51.347	58.767
R9606_294442	BGIR9606_384703	100423062	0	0	0	0	0	0.48	0	0	0	0	0	9.7	0	0.16	0	3.233
R9606_328523	BGIR9606_306828	105379130	0.02	0.03	0.02	0.01	0.01	0.02	2.24	3.02	2.02	1.01	1.23	2.02	0.023	0.013	2.427	1.42
R9606_350443	BGIR9606_324790	84985	0	0	0	0	0.04	0	0	0	0	0	5.24	0	0	0.013	0	1.747
R9606_313708	BGIR9606_322829	5108	0.31	0.23	0.18	0.12	0	0	61.56	45.11	37.24	24.5	0	0	0.24	0.04	47.97	8.167
R9606_370296	BGIR9606_325401	102723313	0.17	0.12	0.13	0	0.07	0.32	1.89	1.31	1.45	0	0.77	3.66	0.14	0.13	1.55	1.477
R9606_282049	BGIR9606_353536	10150	0.08	0.04	0.17	0.02	0.02	0.1	7.7	3.98	16.36	1.97	1.66	9.6	0.097	0.047	9.347	4.41
R9606_345510	BGIR9606_313055	80759	0.85	1.08	1.21	1.11	0.86	0.98	45.05	57.26	65.43	58.32	45.13	53.09	1.047	0.983	55.913	52.18
R9606_359188	BGIR9606_337876	84883	0.77	1.6	0.83	0	0.99	0	27.48	57.09	30.1	0	34.88	0	1.067	0.33	38.223	11.627
R9606_285010	BGIR9606_319225	57037	6.97	4.55	6.2	1.5	2.65	1.38	363.24	237	328.11	77.67	137.18	73.07	5.907	1.843	309.45	95.973
R9606_377515	BGIR9606_269177	54973	0.26	0.32	0.25	0.26	0.33	0	39.55	48.79	38.81	38.9	50.29	0	0.277	0.197	42.383	29.73
R9606_115111.5	XM_005272111.5	83989	0.06	0	0.17	0.23	0.02	0.19	7.56	0	20.51	27.64	2.41	22.78	0.077	0.147	9.357	17.61
R9606_353816	BGIR9606_305389	648987	0	0.05	0	0.01	0.03	0	0	9.45	0	1.17	6.07	0	0.017	0.013	3.15	2.413
R9606_94321.1	XM_017025782.1	4729	0.21	1.4	1.15	0.3	1.43	0.21	5.06	33.16	27.6	7.19	33.69	5.18	0.92	0.647	21.94	15.353
R9606_318087	BGIR9606_328435	80173	0.09	0.05	0	0.15	0.09	0.05	3.8	2.24	0	6.32	3.91	2.31	0.047	0.097	2.013	4.18
R9606_345322	BGIR9606_354041	55835	0.06	0.06	0.07	0.12	0.13	0.06	22.29	23.26	27.52	46.49	50.09	24.54	0.063	0.103	24.357	40.373
R9606_20317.4	NM_012140.4	1468	11.1	10.95	10.13	10.9	7.99	9.79	478.02	471.07	442.79	465.65	341.76	428.07	10.727	9.56	463.96	411.827
R9606_368527	BGIR9606_319249	23161	0	0	0	0.05	0	0	0	0	0	9.5	0	0	0	0.017	0	3.167
R9606_88437.2	NM_172374.2	259307	0	0	0	0.04	0	0.03	0	0	0	2	0	1.68	0	0.023	0	1.227
R9606_330994	BGIR9606_319872	445347	0.02	0	0	0	0	0	3.31	0	0.7	1.01	0	0	0.007	0	1.337	0.337
R9606_152157.1	XM_017026242.1	116412	0.16	0	0.13	0.03	0	0.36	9.58	0	7.44	1.58	0	21.2	0.097	0.13	5.673	7.593
R9606_359592	BGIR9606_288189	8646	1.18	0.54	0.53	0.08	0.5	0.27	80.59	37.18	37.1	5.62	33.7	18.51	0.75	0.283	51.623	19.277
R9606_380886	BGIR9606_306771	7905	0.1	0.49	0.09	0.09	0.3	0.5	2.32	11.77	2.29	2.21	7.06	12.09	0.227	0.297	5.46	7.12
R9606_372199	BGIR9606_386826	23774	0.17	0.16	0.12	0.37	0.24	0.6	29.53	28.68	21.07	64.6	42.62	109.08	0.15	0.403	26.427	72.1
R9606_370121	BGIR9606_265821	343099	0.08	0.02	0.02	0.06	0.09	0.05	5.9	1.92	1.23	4.52	7.25	4	0.04	0.067	3.017	5.257
R9606_67007.2	NM_021246.2	58530	0	0	0	0.13	0	0	0	0	0	1	0	0	0	0.043	0	0.333
R9606_25779.1	NM_001251902.1	8711	0	0.34	0	0	0	0.27	0	21.64	0	0	0	17.4	0.113	0.09	7.213	5.8
R9606_314773	BGIR9606_362439	80208	0.12	0.08	0.13	0.05	0.1	0.06	16.84	10.82	18.75	6.81	14.21	8.57	0.11	0.07	15.47	9.863
R9606_123677.2	XM_006722622.2	10781	0.17	0	0.13	0	0.05	0	12.33	0	9.58	0	3.88	0	0.1	0.017	7.303	1.293
R9606_27432.4	NM_001302.4	1325	0.26	0	0	0.22	0.07	0.01	6.93	0	0	5.81	1.8	0.16	0.087	0.1	2.31	2.59
R9606_278533	BGIR9606_370436	23140	0.16	0.24	0.06	0.3	0.37	0.21	48.44	75.52	18.16	91.09	114.18	67	0.153	0.293	47.373	90.757
R9606_263495	BGIR9606_350271	8086	1.33	1.52	1.13	1.55	1.26	1.75	102.32	116.98	88.7	118.82	96.74	137.13	1.327	1.52	102.667	117.563
R9606_294135	BGIR9606_324742	114569	10	16.34	0	15.55	16.95	9.99	418.44	683.53	0	646.32	704.89	424.95	8.78	14.163	367.323	592.053
R9606_335879	BGIR9606_323308	169355	0.03	0.02	0.01	0.03	0	0.01	7.26	5.02	2.5	8.81	1.17	2.28	0.02	0.013	4.927	4.087
R9606_93362.1	XM_017027098.1	59348	0	0	0	0	0.17	0.22	0	0	0	0	9.61	12.87	0	0.13	0	7.493
R9606_297303	BGIR9606_386496	25776	0.6	0.2	0.47	0.74	0.24	0.19	35.56	11.56	28.55	43.76	13.92	11.66	0.423	0.39	25.223	23.113
R9606_29484.2	XM_017013118.2	157697	0.01	0.17	0.02	0.15	0	0.14	0.5	10.06	1.41	9.06	0	8.74	0.067	0.097	3.99	5.933
R9606_54220.2	XM_011526808.2	284358	0	0	0	0	0	0.06	0	0	0	0	0	3.14	0	0.02	0	1.047
R9606_41415.1	XM_011526693.1	23646	0	0	1.06	1.1	2.2	0	0	0	51.24	52.39	104.58	0	0.353	1.1	17.08	52.323
R9606_140966.3	XM_006722102.3	80174	1.04	0	2.33	0.25	0.52	0.34	76.09	0	172.6	18.18	38.12	25.59	1.123	0.37	82.897	27.297
R9606_88373.2	XM_011513289.2	90113	0.16	0	0	0	0.37	0	16.82	0	0	0	39.3	0	0.053	0.123	5.607	13.1
R9606_266830	BGIR9606_338658	25956	0.61	1.28	0.63	0.94	0.89	0.59	50.87	106.77	53.3	78.3	73.65	50.22	0.84	0.807	70.313	67.39
R9606_91997.2	XM_005251826.2	23048	0.83	0.48	0.59	0.21	1.03	0.63	97.35	56.75	70.19	24.39	120.08	74.57	0.633	0.623	74.763	73.013
R9606_340161	BGIR9606_378534	126382	0.26	0.29	0.29	0	0.16	0.21	8.41	9.26	9.37	0	5.11	6.89	0.28	0.123	9.013	4
R9606_55442.2	NM_003481.2	8078	40.81	40.88	40.18	39.08	41.51	42.64	2764.02	2767.41	2762.1	2627.28	2792.36	2934.23	40.623	41.077	2764.51	2784.623
R9606_121384.2	XM_017027388.2	84787	0.84	1.61	1.09	1.56	1.76	1.25	56.26	108.21	74.31	104.29	117.38	85.51	1.18	1.523	79.593	102.393
R9606_41327.3	NM_018927.3	56099	0.25	0.18	0.15	0.16	0.22	0.13	26.32	19.03	16.12	16.83	22.65	13.34	0.193	0.17	20.49	17.607
R9606_379788	BGIR9606_385802	8218	0.31	0	0.15	0	0	0	38.64	0	18.23	0	0	0	0.153	0	18.957	0
R9606_361075	BGIR9606_324064	11059	0.07	0.07	0.04	0.06	0.07	0.08	14.82	14.42	9.03	12.38	13.17	15.84	0.06	0.07	12.757	13.797
R9606_320639	BGIR9606_307379	5201	0.17	0.27	0.31	0.04	0.16	0.03	8.59	13.35	15.91	1.78	7.73	1.71	0.25	0.077	12.617	3.74
R9606_59468.2	XM_011513722.2	57205	0.43	0	0.54	0.66	0.34	0.22	55.29	0	70.82	84.08	43.96	28.4	0.323	0.407	42.037	52.147
R9606_290473	BGIR9606_283543	65059	0.01	0	0	0.02	0	0	3.75	0	0	7.5	0	0	0.003	0.007	1.25	2.5
R9606_124297.1	NM_001317206.1	51523	0	0	0	0.16	0	0	0	0	0	8.89	0	0	0	0.053	0	2.963
R9606_278307	BGIR9606_269704	126917	0.03	0	0	0	0.02	0.01	11.36	0	0	0	11.08	3.83	0.01	0.01	3.787	4.97
R9606_274842	BGIR9606_348935	192111	2.25	2.78	6.2	2.3	3.97	4.28	141.38	174.43	395.06	143.4	247.7	272.51	3.743	3.517	236.957	221.203
R9606_347642	BGIR9606_374466	22878	0	0	0	0	0	0	0	0.27	0	0	0	0	0	0	0.09	0
R9606_47177.2	NM_001300842.2	84068	0.23	0.75	0	0	1.49	0.45	19.84	63.48	0	0	125.84	39.18	0.327	0.647	27.773	55.007
R9606_393920	BGIR9606_334885	80312	0	0	0.02	0	0	0	0	0	1.24	0	0	0	0.007	0	0.413	0
R9606_136963.4	NM_001105.4	90	0.24	0	0	0.18	0	0	15.57	0	0	11.91	0	0	0.08	0.06	5.19	3.97
R9606_334437	BGIR9606_367342	65057	9.65	9.02	0	10.17	9.45	7.87	811.26	758	0	849.26	789.67	672.41	6.223	9.163	523.087	770.447
R9606_29722.1	XM_017003944.1	307	0.46	0.95	0.18	0.55	0.32	0.61	33.04	67.64	12.66	38.56	22.51	44.08	0.53	0.493	37.78	35.05
R9606_144980.3	NM_001284213.3	831	2.23	1.97	3.56	1.92	1.7	1.85	207.32	183.58	336.26	177.41	156.92	175.54	2.587	1.823	242.387	169.957
R9606_66496.2	NM_080679.2	1302	0.39	0.29	0.17	0	0	0	52.31	38.78	23.59	0	0	0	0.283	0	38.227	0
R9606_266482	BGIR9606_381661	25943	0.03	0.03	0.04	0	0	0.04	7.87	5.98	9.99	0	0	9.81	0.033	0.013	7.947	3.27
R9606_79244.1	XR_001747858.1	338707	0.41	1.22	1.38	1.25	3.59	0.41	31.15	93.15	106.96	94.67	272.22	31.8	1.003	1.75	77.087	132.897
R9606_146704.4	NM_153330.4	165721	0.02	0	0	0	0.02	0	1	0	0	0	1	0	0.007	0.007	0.333	0.333
R9606_357294	BGIR9606_333793	22884	1.2	0.47	0	0	0.44	0.82	123.45	48.71	0	0	44.63	85.4	0.557	0.42	57.387	43.343
R9606_364136	BGIR9606_334056	8027	0.11	0.09	0.29	0.07	0.06	0	2.2	1.98	6.13	1.4	1.2	0	0.163	0.043	3.437	0.867
R9606_112277.3	NM_015324.3	23378	1.13	1.81	2.99	1.98	2.05	1.31	42.58	68.09	114.41	74.08	76.82	50.24	1.977	1.78	75.027	67.047
R9606_122958.2	XM_011538752.2	80024	0.91	0.71	0.64	0.1	0.19	0.57	61.09	48.06	44.13	6.78	12.9	38.93	0.753	0.287	51.093	19.537
R9606_377689	BGIR9606_338973	63877	0	0	1.15	0	3.33	1.2	0	0	25.4	0	72.18	26.68	0.383	1.51	8.467	32.953
R9606_392137	BGIR9606_364763	9951	0.01	0.01	0.01	0.01	0.01	0.01	29.65	20.82	18.22	11.02	19.15	16.18	0.01	0.01	22.897	15.45
R9606_298595	BGIR9606_365345	9289	0.18	0.27	0.06	0.43	0.38	0.38	14.91	21.96	5.15	34.94	30.72	31.33	0.17	0.397	14.007	32.33
R9606_340587	BGIR9606_264908	6487	0.15	0.23	0.08	0.09	0.09	0	4.28	6.31	2.12	2.57	2.52	0	0.153	0.06	4.237	1.697
R9606_70885.1	NM_001352929.1	23369	0	0	0.03	0.76	1.03	0.76	0	0	4.3	103.42	140.09	105.58	0.01	0.85	1.433	116.363
R9606_294114	BGIR9606_322357	7516	0.21	0.19	0.03	0.12	0.17	0.15	37.22	33.44	4.65	21.1	29.51	26.49	0.143	0.147	25.103	25.7
R9606_268839	BGIR9606_389295	4534	0	0.09	0	0.1	0	0	0	6.6	0	7.24	0	0	0.03	0.033	2.2	2.413
R9606_311198	BGIR9606_358985	8816	0.43	0.26	0.12	0.47	0.62	0.43	68.47	41.55	18.9	73.59	97.3	69.05	0.27	0.507	42.973	79.98
R9606_51958.1	NM_001349239.1	1657	0.41	0.51	0.47	0.16	0.24	0.05	100.22	126.69	118.69	39.32	59.38	13.6	0.463	0.15	115.2	37.433
R9606_76777.1	XM_017019560.1	55259	0	0	0	0.32	0	0	0	0	0	17	0	0	0	0.107	0	5.667
R9606_137878.4	NM_004628.4	7508	5.83	5.91	6.67	7.78	11.42	12.74	472.19	478.26	548.71	625.6	919.17	1049.18	6.137	10.647	499.72	864.65
R9606_320273	BGIR9606_356953	122961	7.94	4.85	4.21	3.31	3.6	5.51	65.9	40.24	35.5	27.31	29.72	46.45	5.667	4.14	47.213	34.493
R9606_312757	BGIR9606_342038	25996	1.31	1.56	0.81	1.78	0.59	1.78	39.85	47.37	24.87	53.82	17.9	54.98	1.227	1.383	37.363	42.233
R9606_330517	BGIR9606_346912	160622	0.08	0	0.02	0.19	0	0.07	1.68	0	0.52	4.08	0	1.44	0.033	0.087	0.733	1.84
R9606_65944.4	NM_000782.4	1591	1.62	1.43	0.91	3.65	3.17	2.93	115.38	101.27	65.67	257.09	223.55	211.37	1.32	3.25	94.107	230.67
R9606_385663	BGIR9606_321873	29062	1.23	1.45	0.63	0.92	1.14	0.87	243.45	288.57	127.24	181.06	224.8	175.22	1.103	0.977	219.753	193.693
R9606_383955	BGIR9606_327697	8629	0	0.04	0	0	0	0	0	9.88	0	0	0	0	0.013	0	3.293	0
R9606_100767.2	NM_001082537.2	79600	0	0	0.22	0.15	0.18	0	0	0	9.5	6.52	7.66	0	0.073	0.11	3.167	4.727
R9606_105524.1	XM_011528905.1	55902	0	0	0	0.69	0	0	0	0	0	45.19	0	0	0	0.23	0	15.063
R9606_59499.2	XM_017014242.2	114991	0	0.01	0.03	0	0	0.03	0.01	2.67	6.13	0	0	5.47	0.013	0.01	2.937	1.823
R9606_288555	BGIR9606_359180	79696	0.07	0.04	0.05	0	0	0	2.84	1.77	2.2	0	0	0	0.053	0	2.27	0
R9606_394519	BGIR9606_340863	378938	0.01	4.2	0	1.15	1.37	0	0.58	451.24	0	122.86	146.05	0	1.403	0.84	150.607	89.637
R9606_318373	BGIR9606_326373	116328	0.19	1.52	1.73	0.78	0.49	1.46	1.28	10.07	11.62	5.13	3.2	9.81	1.147	0.91	7.657	6.047
R9606_311457	BGIR9606_270032	2140	0.1	0.13	0.05	0.1	0.07	0.12	28.24	34.54	13.77	27.09	19.07	32.86	0.093	0.097	25.517	26.34
R9606_403543	BGIR9606_406783	BGIG9606_67800	0	0.18	0	0	0	0	0	2.12	0	0	0	0	0.06	0	0.707	0
R9606_142605.1	NM_001353666.1	91833	0	0	0.16	0	0	0	0	0	8.62	0	0	0	0.053	0	2.873	0
R9606_108464.3	NM_007241.3	11267	34.11	31.73	42.58	31.53	25.53	33.26	920.64	856.04	1166.91	844.75	684.66	912.31	36.14	30.107	981.197	813.907
R9606_316858	BGIR9606_276553	7850	0	0	0	0	0	0	0	0	0	0	0	0.23	0	0	0	0.077
R9606_342405	BGIR9606_286272	6092	0	0	0.01	0.01	0	0	39.46	32	48.86	47.6	10.13	42.5	0.003	0.003	40.107	33.41
R9606_298003	BGIR9606_375120	10907	0	0.03	0.02	0	0.04	0.05	0	4.27	2.46	0	6.49	8.25	0.017	0.03	2.243	4.913
R9606_394227	BGIR9606_264734	84879	0.51	0.25	0.5	0.36	0.13	0.15	4.59	2.23	4.55	3.16	1.13	1.32	0.42	0.213	3.79	1.87
R9606_36149.2	NM_032188.2	84148	12.5	12.2	14.91	10.09	12.21	11.18	410.13	400.28	496.71	328.63	398.08	372.75	13.203	11.16	435.707	366.487
R9606_142760.2	XM_017021352.2	51004	0	0.62	1.11	0.34	0.56	0.39	0	33.94	61.71	18.67	30.55	21.57	0.577	0.43	31.883	23.597
R9606_2560.1	NM_001282635.1	1622	0	0	0.75	0	0.26	0	0	0	11.77	0	4.01	0	0.25	0.087	3.923	1.337
R9606_332485	BGIR9606_314391	9774	0.01	0.28	0	0	0.18	0.54	1.15	30.97	0	0	19.14	60.45	0.097	0.24	10.707	26.53
R9606_285127	BGIR9606_329510	BGIG9606_44958	0.58	0.86	0	0	0	0	4.19	6.22	0	0	0	0	0.48	0	3.47	0
R9606_89243.1	XM_017016718.1	818	0	0.14	0.25	0.08	0.06	0	0	8.27	15.08	4.86	3.46	0	0.13	0.047	7.783	2.773
R9606_76642.2	NM_001004343.2	440738	0.05	0	0	0.06	0.02	0.16	1.22	0	0	1.39	0.48	4.21	0.017	0.08	0.407	2.027
R9606_7414.1	NM_001351168.1	81544	0	0	0	0.53	0	0	0	0	0	38.34	0	0	0	0.177	0	12.78
R9606_2109.2	NM_018980.2	54429	0.61	0.52	0.23	0.55	0.42	0.6	14.87	12.69	5.66	13.4	10.22	14.93	0.453	0.523	11.073	12.85
R9606_332469	BGIR9606_363936	197335	0.5	0.18	0	0.45	0.63	0.41	75.69	26.32	0	67.01	94.19	62.41	0.227	0.497	34.003	74.537
R9606_54452.1	NM_001242824.1	2224	19.36	13.21	26.18	16.39	20.25	11.58	563.03	384.07	772.95	473.2	585.19	342.13	19.583	16.073	573.35	466.84
R9606_348543	BGIR9606_362390	9677	0	0.1	0.16	0.18	0.29	0.14	0	18.46	30.71	33.32	53.56	26.93	0.087	0.203	16.39	37.937
R9606_306423	BGIR9606_321138	100526740	4.56	4.15	2.71	5.78	5.36	5.79	511.03	464.91	308.01	642.24	596.39	658.62	3.807	5.643	427.983	632.417
R9606_291819	BGIR9606_269573	842	0.01	0	0.08	0	0	0	1.2	0	12.07	0	0	0	0.03	0	4.423	0
R9606_8252.1	XM_024450997.1	84254	0	0.03	0	0	0	0	0	2.45	0	0	0	0	0.01	0	0.817	0
R9606_329785	BGIR9606_328432	80173	2.08	0	2.9	1.05	1.23	1.19	91.89	0	129.91	46.08	54.06	53.43	1.66	1.157	73.933	51.19
R9606_359229	BGIR9606_332104	101927623	0.08	0.11	0.03	0.09	0.04	0	4.75	6.66	1.67	5.37	2.19	0	0.073	0.043	4.36	2.52
R9606_142630.1	XM_017005411.1	98	0.48	1.05	0	0.23	0.05	0.14	14.91	32.96	0	7.15	1.51	4.42	0.51	0.14	15.957	4.36
R9606_293214	BGIR9606_287849	5584	0.09	0.19	0.16	0.17	0.18	0.09	1.21	2.57	2.23	2.27	2.37	1.18	0.147	0.147	2.003	1.94
R9606_392373	BGIR9606_323456	7336	0.43	0.3	0.17	0.27	0.09	0.3	4.93	3.43	2.02	3	1.04	3.45	0.3	0.22	3.46	2.497
R9606_117224.1	XR_001748748.1	51434	0.71	0	0	0	0	0	35.68	0	0	0	0.04	0	0.237	0	11.893	0.013
R9606_348538	BGIR9606_327158	9699	0.94	3.32	1.69	0.12	0	1.39	4.04	14.32	7.41	0.51	0	6.09	1.983	0.503	8.59	2.2
R9606_33019.1	XM_017008409.1	55763	0.06	0.06	0.23	0.38	0.15	0.2	4.88	4.76	18.17	29.52	11.51	15.41	0.117	0.243	9.27	18.813
R9606_94650.2	XM_011520204.2	55346	0	0.05	0.1	0.52	0	0.1	0	10.22	19.04	95.98	0	18.66	0.05	0.207	9.753	38.213
R9606_390980	BGIR9606_300620	728175	0	0.02	0	0	0	0	0	4.88	1.05	0	0	0	0.007	0	1.977	0
R9606_341074	BGIR9606_319309	55536	0.43	0.47	0.28	0.45	0.44	0.42	508.8	545.95	334.68	520.93	514.92	497.33	0.393	0.437	463.143	511.06
R9606_53558.1	NM_001318746.1	84816	0	0	0	0	0	0.06	0	0	0	0	0	3.03	0	0.02	0	1.01
R9606_51246.2	NM_006978.2	7737	3.64	3.62	4.51	2.65	2.5	2.5	101.02	100.43	127	72.89	68.83	70.3	3.923	2.55	109.483	70.673
R9606_352450	BGIR9606_277332	339745	0	0	0	0	0.58	0	0	0	0	0	17.89	0	0	0.193	0	5.963
R9606_369685	BGIR9606_356052	145282	0.03	0.01	0.01	0.01	0.02	0.03	2.92	1.04	1.06	1.02	2.23	3.09	0.017	0.02	1.673	2.113
R9606_348866	BGIR9606_393876	BGIG9606_54938	0	0	0	0.27	0	0.26	0	0	0	15.29	0	15.17	0	0.177	0	10.153
R9606_318947	BGIR9606_353263	10464	0	0	0	0.64	0	0.21	0	0	0	31.28	0	10.74	0	0.283	0	14.007
R9606_305845	BGIR9606_370636	57659	0	0.04	0	0.14	0.11	0.18	0	12.87	0	39.68	31.84	52.27	0.013	0.143	4.29	41.263
R9606_83125.1	XM_024449939.1	49855	0	0	0.11	0.35	0	0.19	0	0	11.95	37.52	0	20.45	0.037	0.18	3.983	19.323
R9606_371467	BGIR9606_389050	2273	0	0.03	0	0	0	0	0	1.78	0	0	0	0	0.01	0	0.593	0
R9606_154282.3	XM_011518265.3	153090	0.8	0.43	0.02	0.18	0.1	0	119.46	63.47	2.29	26.91	14.95	0	0.417	0.093	61.74	13.953
R9606_277651	BGIR9606_361064	54852	0	0.34	0.56	0.34	0	0.3	0	6.48	10.93	6.52	0	5.8	0.3	0.213	5.803	4.107
R9606_386264	BGIR9606_324171	105375629	0	0.01	0.04	0.04	0.02	0.02	0	1.06	3.21	2.99	1.64	1.43	0.017	0.027	1.423	2.02
R9606_290202	BGIR9606_390597	139201	0	0	0.05	0	0	0	0	0	1	0	0	0	0.017	0	0.333	0
R9606_335933	BGIR9606_393226	4585	0	0	0	0	0	0.01	0	0	0	0	0	1.4	0	0.003	0	0.467
R9606_408368	BGIR9606_404609	BGIG9606_65727	1.03	0.72	0.89	0.84	0.06	0.55	19.52	13.51	17.05	15.68	1.15	10.63	0.88	0.483	16.693	9.153
R9606_57651.1	XR_002958039.1	5414	0	0.03	0	0	0	0	0	1.07	0	0	0	0	0.01	0	0.357	0
R9606_277766	BGIR9606_305418	3157	2.2	0	0	0.77	0.77	1.35	148.67	0	0	51.93	51.46	92.88	0.733	0.963	49.557	65.423
R9606_4535.1	XM_017016869.1	8861	5.03	5.76	5.39	9.3	8.59	6.89	213.18	243.72	231.68	390.98	361.28	296.45	5.393	8.26	229.527	349.57
R9606_315349	BGIR9606_389647	6399	0.29	0.27	0.53	0	0.25	0.04	18.43	17.18	33.93	0	15.52	2.68	0.363	0.097	23.18	6.067
R9606_275997	BGIR9606_283704	22807	0.02	0.07	0	0.01	0	0	5.32	14.54	0	1.39	0	0	0.03	0.003	6.62	0.463
R9606_18329.2	NM_201263.2	10352	0.6	0	0	0	0	0.67	36.77	0	0	0	0	42.21	0.2	0.223	12.257	14.07
R9606_387041	BGIR9606_271568	55144	0	0	0	0	0	0	0.18	0	0	0	0	0	0	0	0.06	0
R9606_368836	BGIR9606_338556	3257	0	0	0	0.1	0	0	0	0	0	6.01	0	0	0	0.033	0	2.003
R9606_302724	BGIR9606_279646	BGIG9606_38445	0.01	0.02	0.02	0.03	0.02	0.02	7.06	10.86	7.89	14.27	8.2	9.92	0.017	0.023	8.603	10.797
R9606_365204	BGIR9606_322298	51422	0.07	0.06	0.07	0.1	0.08	0.1	79.52	66.01	82.54	105.6	88.53	115.64	0.067	0.093	76.023	103.257
R9606_68719.1	NM_001184792.1	56288	1.39	1.55	1	1.28	0.7	1.29	106.61	118.88	78.09	96.99	52.9	100.05	1.313	1.09	101.193	83.313
R9606_59999.3	NM_014507.3	27349	2.67	3.31	3.72	4.58	4.89	5.84	106.14	131.32	150	180.43	192.67	235.27	3.233	5.103	129.153	202.79
R9606_104273.1	NM_001198536.1	4210	0	0	0	0.04	0	0.03	0	0	0	2.59	0	1.82	0	0.023	0	1.47
R9606_368140	BGIR9606_375034	100505817	0	0.03	0.13	0	0.04	0.06	0	1.11	4.28	0	1.2	2	0.053	0.033	1.797	1.067
R9606_42718.1	NM_001201576.1	57048	1.3	0.72	2.11	2.49	1.46	1.62	55	30.66	90.76	104.5	61.47	69.76	1.377	1.857	58.807	78.577
R9606_360302	BGIR9606_343812	2495	12.35	8.72	22.15	7.41	8.02	6.71	258.96	182.83	471.57	154.17	166.98	143.03	14.407	7.38	304.453	154.727
R9606_58023.1	XR_001741189.1	23324	0.21	0.65	0	0.21	0	0	19.83	61.86	0	19.86	0	0	0.287	0.07	27.23	6.62
R9606_148880.3	NM_194312.3	339768	0.02	0.08	0	0.04	0.04	0	1.93	8.66	0	3.78	4.33	0	0.033	0.027	3.53	2.703
R9606_352202	BGIR9606_266610	9557	0.08	0.13	0.04	0.14	0.18	0.08	21.77	33.88	9.76	37.03	45.81	20.92	0.083	0.133	21.803	34.587
R9606_139130.1	XM_024451262.1	7541	0	0	0	0	1.5	0	0	0	0	0	108.81	0	0	0.5	0	36.27
R9606_124618.3	NM_006663.3	10848	18.07	10.97	15.85	9.04	11.26	12.28	1225.63	743.19	1091.36	608.17	758.3	846.19	14.963	10.86	1020.06	737.553
R9606_53597.1	XM_024448926.1	255411	0	0.06	1.05	0	0	0	0	4.19	69.52	0	0	0	0.37	0	24.57	0
R9606_333645	BGIR9606_342706	402778	0.55	0.38	0.56	0.29	0.39	0.28	16.14	11.29	16.73	8.57	11.43	8.43	0.497	0.32	14.72	9.477
R9606_270947	BGIR9606_304320	2870	0	0	1.33	0.96	0	0	0	0	83.44	58.86	0	0	0.443	0.32	27.813	19.62
R9606_99661.3	NM_020768.3	57528	0.09	0.08	0.05	0.09	0.1	0.04	10.7	8.55	6.09	10.2	10.91	4.09	0.073	0.077	8.447	8.4
R9606_63615.1	XM_024446213.1	79844	0.14	0	0	0	0	0	3.59	0	0	0	0	0	0.047	0	1.197	0
R9606_15421.2	XR_001737291.2	5565	0.14	0.29	0	0	0	0	20.39	42.7	0	0	0	0	0.143	0	21.03	0
R9606_117402.1	NM_001352105.1	55591	0.63	0.05	0.14	0	0.09	0.02	59.15	5.04	13.11	0	8.01	1.8	0.273	0.037	25.767	3.27
R9606_376827	BGIR9606_330800	10811	0.36	0.25	0.25	0.12	0.14	0.17	60.85	41.92	42.19	20	22.8	29.01	0.287	0.143	48.32	23.937
R9606_366629	BGIR9606_332371	8555	0.6	0.74	0.18	0	0.39	0	73.34	90.8	22.49	0	47.46	0	0.507	0.13	62.21	15.82
R9606_344177	BGIR9606_318185	79989	0	0	0	0.12	0	0.18	0	0	0	2.39	0	3.82	0	0.1	0	2.07
R9606_59416.1	NM_001271805.1	5207	0	0	0.12	0	0	0	0	0	4.25	0	0	0	0.04	0	1.417	0
R9606_384966	BGIR9606_389420	6901	0	0	0	0	0.24	0.52	0	0	0	0	11.49	25.72	0	0.253	0	12.403
R9606_114279.3	XM_011537583.3	206358	0	0	0	0.01	0	0.02	0	0	0	2.16	0	5	0	0.01	0	2.387
R9606_135440.5	NM_017745.5	54880	1.42	1.47	0.28	1.44	1.19	0.34	195.77	203.74	39.97	197.42	163.22	48.04	1.057	0.99	146.493	136.227
R9606_334196	BGIR9606_369707	2186	0.16	0.2	0.24	0.19	0.29	0.47	37.94	47.72	57.49	43.14	67.29	110.54	0.2	0.317	47.717	73.657
R9606_295474	BGIR9606_363997	84572	0	0	0	0	0.05	0	0	0	0	0	2.57	0	0	0.017	0	0.857
R9606_39616.3	NM_002238.3	3756	0.03	0	0	0	0	0	5	0	0	0	0	0	0.01	0	1.667	0
R9606_16205.3	XM_011518341.3	19	0	0.01	0	0	0	0	0	3.41	0	0	0	0	0.003	0	1.137	0
R9606_100707.1	XM_017005429.1	107985770	0.06	0.04	0	0.06	0.04	0.04	3	2	0	3.18	2	2.23	0.033	0.047	1.667	2.47
R9606_298906	BGIR9606_375269	84444	0.25	0.28	0.11	0.16	0.21	0.09	68.79	77.58	32.27	43.23	57.04	26.03	0.213	0.153	59.547	42.1
R9606_128606.3	NM_006096.3	10397	179.15	198.58	154.23	191.01	224.35	237.08	11994.4	13288.73	10482.74	12694.4	14921.55	16127.25	177.32	217.48	11921.957	14581.067
R9606_355912	BGIR9606_322582	112268014	0.92	1.15	0.74	0.59	1	0.73	70.45	87.83	57.02	44.82	75.35	56.43	0.937	0.773	71.767	58.867
R9606_302423	BGIR9606_289622	65010	0.07	0	0	0	0.11	0	6.54	0	0	0	11.09	0	0.023	0.037	2.18	3.697
R9606_15889.1	XM_017022017.1	23005	0.17	0.05	0.02	0	0	0.33	27.31	8.21	3.53	0	0	53.25	0.08	0.11	13.017	17.75
R9606_352911	BGIR9606_367145	79191	0	0	0	0	0	0.22	0	0	0	0	0	12.38	0	0.073	0	4.127
R9606_66753.4	NM_032833.4	84919	17.92	18.59	15.54	13.49	13.84	13.1	2065.02	2140.36	1817.87	1543.43	1584.27	1533.19	17.35	13.477	2007.75	1553.63
R9606_388828	BGIR9606_289504	5364	0	0.25	0.03	0.2	0	0.17	0	43.01	5.3	34.49	0	29.35	0.093	0.123	16.103	21.28
R9606_10399.4	XM_006725222.4	102724984	0.31	0.65	0.43	0.89	0.38	0.49	17.97	37.78	25.09	51.64	21.68	28.73	0.463	0.587	26.947	34.017
R9606_365076	BGIR9606_373680	284254	0.02	0	0.03	0.02	0.01	0.04	2.78	0	4.02	2.6	1.92	5.24	0.017	0.023	2.267	3.253
R9606_4062.1	XM_024448061.1	55160	0.04	0.06	0	0	0.05	0	3.7	5.28	0	0	4.25	0	0.033	0.017	2.993	1.417
R9606_341273	BGIR9606_329255	389765	0.08	0.08	0	0.11	0	0.17	13.23	12.85	0	18.34	0	28.46	0.053	0.093	8.693	15.6
R9606_332883	BGIR9606_333082	54542	0	0	0	0	0	0.19	0	0	0	0	0	14.51	0	0.063	0	4.837
R9606_131800.2	XM_017022418.2	56965	1.18	1.02	0.26	1.3	0.77	0.98	75.07	64.9	17.03	82.42	48.73	63.27	0.82	1.017	52.333	64.807
R9606_121143.1	XM_017013821.1	79581	0	0.87	0	0	0.76	0	0	31.71	0	0	27.41	0	0.29	0.253	10.57	9.137
R9606_287342	BGIR9606_281674	84804	0	0.59	0	0.85	1.23	0.88	0	69.64	0	99.47	143.02	104.4	0.197	0.987	23.213	115.63
R9606_118778.1	XM_017026927.1	55111	0	0	0.59	0.68	0.78	0.19	0	0	21.36	24.07	27.42	6.88	0.197	0.55	7.12	19.457
R9606_105427.4	NM_021048.4	4109	0	0.02	0	0	0	0	0	1.03	0	0	0	0	0.007	0	0.343	0
R9606_374414	BGIR9606_364284	23295	0.26	0.11	0.14	0.18	0.09	0.14	40.21	17.46	22.36	27.33	13.08	22.49	0.17	0.137	26.677	20.967
R9606_76752.1	NM_001278433.1	5573	0	0.24	0	0	0	0	0	22.48	0	0	0	0	0.08	0	7.493	0
R9606_116768.1	NM_001354187.1	636	0	0	0	0	0	0	0	0	0	0	0	0.07	0	0	0	0.023
R9606_268257	BGIR9606_365929	348180	0.14	0.3	0	0	0.72	1.48	5.17	11.02	0	0	26.8	56.24	0.147	0.733	5.397	27.68
R9606_281399	BGIR9606_372044	4591	0.16	0.17	0.18	0.09	0.13	0.03	13.95	15.16	16.02	8.23	11.07	2.84	0.17	0.083	15.043	7.38
R9606_94451.1	NM_001352937.1	23514	0.11	0.59	0.38	0	0.41	0.29	7.77	40.4	26.34	0	28.34	20.34	0.36	0.233	24.837	16.227
R9606_364230	BGIR9606_280112	5610	0.04	0.09	0.02	0.02	0.09	0.08	13.88	31.49	8.12	6.08	31.97	28.74	0.05	0.063	17.83	22.263
R9606_111123.1	XM_011526842.1	284403	2.33	2.47	1.66	1.34	3.53	1.5	161.92	171.67	116.79	92.45	243.68	105.61	2.153	2.123	150.127	147.247
R9606_6057.1	NM_001304569.1	5076	1.97	1.16	1.81	0.72	0.07	0.44	154.27	90.73	144.21	55.64	5.51	34.79	1.647	0.41	129.737	31.98
R9606_290652	BGIR9606_334983	140766	0.03	0.53	0.4	0	0.5	0.52	1.86	34.4	26.14	0	31.8	34.01	0.32	0.34	20.8	21.937
R9606_316064	BGIR9606_314314	9519	0.08	0.11	0	0.17	0.09	0	1.21	1.64	0	2.65	1.41	0	0.063	0.087	0.95	1.353
R9606_18165.5	XM_005264168.5	165324	0.33	0.14	0	0	0	0	17.85	7.71	0	0	0	0	0.157	0	8.52	0
R9606_384883	BGIR9606_347966	56994	0.01	0	0.06	0.02	0.02	0.04	5.85	0	27.36	8.78	8.48	16.75	0.023	0.027	11.07	11.337
R9606_1931.2	XM_011536254.2	94120	0	0	0.59	0	0.15	0.39	0	0	54.94	0	13.63	36.65	0.197	0.18	18.313	16.76
R9606_50361.1	XM_024448529.1	4925	0.08	0	1.2	0.16	0	0.33	3.68	0	59.59	7.98	0	16.6	0.427	0.163	21.09	8.193
R9606_340296	BGIR9606_361022	5607	0.24	0.43	0.4	0.2	0.25	0.15	20.86	37.44	35.06	16.99	21.23	13.43	0.357	0.2	31.12	17.217
R9606_96415.2	XM_011527257.2	729440	0	0	0.24	0	0.24	0	0	0	9.72	0	9.41	0	0.08	0.08	3.24	3.137
R9606_292497	BGIR9606_309242	5252	0.35	0.43	0.58	0.4	0.8	0.3	30.67	37.28	51.14	34.74	69	26.53	0.453	0.5	39.697	43.423
R9606_371475	BGIR9606_307354	641700	0.05	0.06	0	0	0	0	0.89	1	0	0	0	0	0.037	0	0.63	0
R9606_287967	BGIR9606_346849	57609	0	0	0.03	0.02	0.03	0	0	0	2.26	1.56	2.12	0	0.01	0.017	0.753	1.227
R9606_152920.3	XM_011541680.3	55113	2.71	3.89	3.08	1.33	2.65	3.64	139.45	200.4	161.08	68.13	135.69	190.53	3.227	2.54	166.977	131.45
R9606_328093	BGIR9606_315326	56913	0	0	0	0	0	0	0	0	0	0	0.2	0	0	0	0	0.067
R9606_20184.4	XM_006710735.4	55182	0.51	0.63	0	0.83	0.27	0	20.09	24.79	0	32.7	10.64	0	0.38	0.367	14.96	14.447
R9606_307968	BGIR9606_296998	132884	0	0.01	0.01	0.02	0.02	0	0	2.01	2.39	4.44	4.11	0	0.007	0.013	1.467	2.85
R9606_297811	BGIR9606_365281	4493	0.1	0.11	0.08	0.11	0.14	0.1	7.9	8.66	6.51	8.36	11.07	7.77	0.097	0.117	7.69	9.067
R9606_264402	BGIR9606_266929	339400	0.03	0	0.01	0	0.01	0.01	9.41	0	2.75	1.06	2.14	2.39	0.013	0.007	4.053	1.863
R9606_130803.3	NM_006512.3	6291	0	0	0	0.07	0	0	0	0	0	1	0	0	0	0.023	0	0.333
R9606_40689.3	NM_032328.3	84288	0.47	0.25	0.13	0	0	0.42	12.4	6.66	3.38	0	0	11.37	0.283	0.14	7.48	3.79
R9606_355568	BGIR9606_376991	6820	0	0	0	0.06	0.11	0.02	0	0	0	1.21	2	0.34	0	0.063	0	1.183
R9606_269773	BGIR9606_355670	26020	0	0	0.02	0	0	0	0	0	6.12	0	0	0	0.007	0	2.04	0
R9606_264061	BGIR9606_372387	201266	0.02	0.03	0	0	0.06	0.01	1.23	1.84	0	0	4.04	0.91	0.017	0.023	1.023	1.65
R9606_138201.1	XM_024446188.1	653082	0.02	0.02	0	0	0.2	0.08	2.44	1.97	0	0	23.63	9.26	0.013	0.093	1.47	10.963
R9606_356667	BGIR9606_343567	23279	0.06	0.11	0.11	0.12	0.05	0.08	15.58	28.95	30.08	33.37	13.68	23.43	0.093	0.083	24.87	23.493
R9606_89023.1	XM_011524750.1	3674	0.73	0.95	0	0.12	0	0.34	51.32	66.6	0	8.24	0	24.26	0.56	0.153	39.307	10.833
R9606_126097.1	NM_001243953.1	3796	0.58	0	0	0	0	0	50.09	0	0	0	0	0	0.193	0	16.697	0
R9606_302610	BGIR9606_389470	65991	0.2	0.12	0	0	0.09	0.03	29.65	17.47	0	0	13.63	4.01	0.107	0.04	15.707	5.88
R9606_384905	BGIR9606_347288	57522	0.04	0.03	0.05	0.03	0.03	0.03	23.12	15.93	25.64	17.5	14.38	17.1	0.04	0.03	21.563	16.327
R9606_351006	BGIR9606_364855	84901	4.12	4.67	3.93	4.78	4.74	4.72	616.96	699.58	597.87	711.52	706.09	719.1	4.24	4.747	638.137	712.237
R9606_47148.1	XM_024449818.1	102	10.7	9.93	13.98	8.04	5.68	8.43	1054.67	978.05	1398.55	786.38	555.76	844.19	11.537	7.383	1143.757	728.777
R9606_17162.3	NM_000925.3	5162	43.37	43.91	49.62	37.03	37.06	35.99	1421.58	1438.59	1651.33	1204.93	1206.77	1198.44	45.633	36.693	1503.833	1203.38
R9606_350780	BGIR9606_360416	23005	0.13	0.24	0.14	0.31	0.17	0.24	65.7	123.25	75.67	159.79	89.43	126.08	0.17	0.24	88.207	125.1
R9606_342165	BGIR9606_275712	5013	0.9	0.76	0.55	0.52	0.75	0	56.71	47.86	35.44	32.65	47.1	0	0.737	0.423	46.67	26.583
R9606_382229	BGIR9606_303175	57507	0	0	0	0	0	0.07	0	0	0	0	0	3.62	0	0.023	0	1.207
R9606_385188	BGIR9606_281754	285190	0	0	0	0.34	0.13	0.1	0	0	0	3.05	1.13	0.94	0	0.19	0	1.707
R9606_11346.3	NM_145238.3	7579	0.2	0	0.14	0.1	0.24	0.24	18.21	0	13.31	8.74	22.3	22.43	0.113	0.193	10.507	17.823
R9606_156327.5	NM_002373.5	4130	1.07	1.05	0.68	0.68	0.78	0.35	241.7	236.09	154.7	152.37	174.7	79.79	0.933	0.603	210.83	135.62
R9606_113550.2	XM_017021626.2	7443	0.26	0.38	0	0	0.31	0	6.59	9.65	0	0	7.92	0	0.213	0.103	5.413	2.64
R9606_14869.1	NM_001350562.1	93643	0	0.18	0.52	0.34	0	0.04	0	10.56	31.69	20.04	0	2.66	0.233	0.127	14.083	7.567
R9606_358399	BGIR9606_291752	483	0.17	0.24	0.13	0.29	0.03	0.09	15.69	22.54	12.11	26.65	2.93	8.56	0.18	0.137	16.78	12.713
R9606_352449	BGIR9606_332141	79670	0.04	0.05	0.17	0.17	0.14	0.19	1.86	2.72	9.06	8.45	7.33	9.72	0.087	0.167	4.547	8.5
R9606_36073.3	XM_005259061.3	5655	2.46	3.93	6.22	4.62	4.03	2.32	79.46	127.02	204.23	148.17	129.57	76.37	4.203	3.657	136.903	118.037
R9606_268356	BGIR9606_357525	4140	1.56	1.22	1.57	0.91	1.13	1.74	144.78	113.36	147.91	83.71	104.02	164.39	1.45	1.26	135.35	117.373
R9606_324841	BGIR9606_380479	81502	0.67	0.79	0.41	0.59	0.63	0.64	139.95	163.9	85.82	121.47	129.95	134.45	0.623	0.62	129.89	128.623
R9606_313499	BGIR9606_350108	121268	1.51	0.37	0.85	0	0.49	0	32.67	8.02	18.75	0	10.5	0	0.91	0.163	19.813	3.5
R9606_198.2	NM_001099952.2	3708	0	0	0.16	0	0	0	0	0	35.89	0	0	0	0.053	0	11.963	0
R9606_131223.1	XM_024449319.1	144811	0.14	0	0.26	0.01	0	0	5.15	0	9.61	0.32	0	0	0.133	0.003	4.92	0.107
R9606_147412.4	XM_005267330.4	122945	0	0.14	0.06	0.16	0.26	0	0	7.02	3.11	7.88	12.85	0	0.067	0.14	3.377	6.91
R9606_116562.3	NM_024505.3	79400	0	0.19	0	0	0	0	0	11.55	0	0	0	0	0.063	0	3.85	0
R9606_31443.2	XM_017027803.2	26152	0	0.17	0	0	0.35	0	0	30.83	0	0	63.6	0	0.057	0.117	10.277	21.2
R9606_4758.2	XM_017021524.2	57697	0.85	0.94	1.12	1.1	0.37	1.18	102.25	114.21	137.79	132.13	45.05	144.64	0.97	0.883	118.083	107.273
R9606_285343	BGIR9606_270275	27095	2.33	1.88	1.8	2.29	1.13	1.95	117.66	94.79	92.15	114.63	56.71	99.86	2.003	1.79	101.533	90.4
R9606_333926	BGIR9606_339442	7106	0.22	0.49	0.33	0.17	0	0.15	11.34	24.88	17.21	8.78	0	7.65	0.347	0.107	17.81	5.477
R9606_126351.2	XM_017019233.2	29843	0	0	0	0	0	0.69	0	0	0	0	0	74.15	0	0.23	0	24.717
R9606_301073	BGIR9606_301551	3672	0	0	0	0.1	0.06	0	0	0	0	14.46	9.76	0	0	0.053	0	8.073
R9606_378307	BGIR9606_351384	102723562	0	0	0	0	0	0.09	0	0	0	0	0	2	0	0.03	0	0.667
R9606_33468.2	XM_017002866.2	9563	1.33	1.71	2.14	1.79	0.8	1.79	247.65	316.74	403.55	330.61	147.97	337.01	1.727	1.46	322.647	271.863
R9606_347334	BGIR9606_329248	389765	0.09	0.07	0.06	0.11	0.08	0.05	14.62	11.15	10.08	18.31	14.15	8.37	0.073	0.08	11.95	13.61
R9606_321414	BGIR9606_342668	57104	0.1	0.09	0.11	0.14	0.1	0.16	20.43	18.76	22.91	29.03	21.63	34.33	0.1	0.133	20.7	28.33
R9606_288581	BGIR9606_276903	284958	0.05	0.05	0.14	0.07	0.11	0.15	1.21	1.14	3.24	1.49	2.35	3.36	0.08	0.11	1.863	2.4
R9606_357623	BGIR9606_314228	154075	0	0.05	0	0	0	0	0	7.91	0	0	0	0	0.017	0	2.637	0
R9606_370430	BGIR9606_351663	23389	4.5	4.9	0	5.98	6.68	4	734.77	800.18	0	969.55	1084.66	664.76	3.133	5.553	511.65	906.323
R9606_14249.3	XM_011543706.3	902	1.7	1.26	2.04	2.47	0.83	1.39	112.72	83.47	137.44	162.56	54.57	93.47	1.667	1.563	111.21	103.533
R9606_308321	BGIR9606_336382	55844	5.75	6.15	6.71	3.98	5.32	4.08	244.62	261.69	289.92	168.15	224.98	176.54	6.203	4.46	265.41	189.89
R9606_103172.1	NM_001288981.1	162681	0	0	0	0.53	0.2	0	0	0	0	64.08	23.89	0	0	0.243	0	29.323
R9606_5780.2	XM_017027106.2	5976	0.04	0	0	0.07	0.14	0.03	5.01	0	0	8.72	18.04	4.41	0.013	0.08	1.67	10.39
R9606_99538.1	NM_001122837.1	55974	5.08	0.88	2.94	1.76	0	7.55	132.01	22.92	77.54	45.33	0	199.37	2.967	3.103	77.49	81.567
R9606_98239.2	XM_011537677.2	64411	1.91	1.09	2.21	0	0	0.69	195.14	111.43	228.68	0	0	72.09	1.737	0.23	178.417	24.03
R9606_62000.1	NM_001164538.1	27185	0	0	0.06	0	0	0.05	0	0	3.64	0	0	3.32	0.02	0.017	1.213	1.107
R9606_294278	BGIR9606_361402	83640	13.92	8.1	10.56	4.99	10.83	7.18	167.55	97.42	129.09	59.62	129.55	87.82	10.86	7.667	131.353	92.33
R9606_107507.2	NM_001143823.2	7541	0.13	0	0	1.33	0	0	10.69	0	0	105.6	0	0	0.043	0.443	3.563	35.2
R9606_69937.4	NM_020424.4	57149	1.29	0.4	0.54	0.45	0.5	1.14	45.22	13.96	19.23	15.65	17.29	40.63	0.743	0.697	26.137	24.523
R9606_7029.3	XM_011514953.3	8464	0.07	0.07	0	0.13	0.9	0	3.12	3.49	0	5.99	42.82	0	0.047	0.343	2.203	16.27
R9606_384854	BGIR9606_300563	285501	0	0	0.09	0.08	0	0.11	0	0.03	1.28	1.06	0	1.53	0.03	0.063	0.437	0.863
R9606_348572	BGIR9606_301116	101929544	0.02	0.02	0.02	0	0	0	1.32	1.05	1.18	0	0	0	0.02	0	1.183	0
R9606_386656	BGIR9606_373038	102724397	0.12	0.22	0.09	0.29	0	0.13	2.68	4.9	2.1	6.25	0.06	2.8	0.143	0.14	3.227	3.037
R9606_109755.3	XM_005261741.3	79734	0	0	0	0	0.43	0	0	0	0	0	18.26	0	0	0.143	0	6.087
R9606_323541	BGIR9606_275927	8291	0.02	0	0.03	0.02	0.05	0.01	4.09	0	6.12	3.5	11.28	3.09	0.017	0.027	3.403	5.957
R9606_113215.1	NM_001301714.1	1236	0	0.04	0.06	0.08	0.01	0.07	0	1.96	2.75	3.7	0.36	3.46	0.033	0.053	1.57	2.507
R9606_153706.2	XM_005264999.2	23272	0	0	0	0.06	0	0	0	0	0	9.84	0	0	0	0.02	0	3.28
R9606_82653.2	XM_017024162.2	124739	0.21	0.94	0.5	0	0.23	0.44	18.7	84.24	45.01	0	20.73	40.22	0.55	0.223	49.317	20.317
R9606_44654.2	NM_153360.2	164284	0.09	0.08	0.08	0.01	0.03	0	7	6	6	1	2	0	0.083	0.013	6.333	1
R9606_44392.3	XM_005251822.3	23048	1.11	0.01	0.02	1.04	0	0.83	62.45	0.75	1.3	58.31	0	47.88	0.38	0.623	21.5	35.397
R9606_41828.1	XR_002958289.1	23152	0	0.73	0	0	0	0	0	129.71	0	0	0	0	0.243	0	43.237	0
R9606_103101.2	NM_001206856.2	65981	0	0.13	0.17	0	0.44	0.19	0	12.31	16.1	0	41.11	18.42	0.1	0.21	9.47	19.843
R9606_46081.2	XM_017013918.2	85002	0	0.01	0	0	0	0	0	0.46	0	0	0	0	0.003	0	0.153	0
R9606_300274	BGIR9606_265257	55277	0.04	0.07	0.01	0.04	0.05	0.03	7.86	14.08	3.12	9	11.26	6.21	0.04	0.04	8.353	8.823
R9606_328622	BGIR9606_282926	339751	0.08	0.07	0.01	0.11	0.01	0.04	7.58	6.64	1.11	10.67	1.02	4.03	0.053	0.053	5.11	5.24
R9606_3538.1	NM_001320003.1	29127	1.24	0	0.44	0	0.61	0	85.37	0.19	30.89	0	41.75	0	0.56	0.203	38.817	13.917
R9606_392263	BGIR9606_313186	55023	0.02	0.04	0	0.03	0	0	5.56	10.77	0	9.71	0	0	0.02	0.01	5.443	3.237
R9606_145034.1	XM_017004869.1	7535	0	0.01	0.01	0.04	0.03	0	0	1.36	0.84	5.2	3.89	0	0.007	0.023	0.733	3.03
R9606_97065.1	NM_001164390.1	51735	0	0	0.02	0	0	0	0	0	1.37	0	0	0	0.007	0	0.457	0
R9606_267376	BGIR9606_345539	9638	0	0	0.01	0	0.01	0	0	0	1.39	0	1.47	0	0.003	0.003	0.463	0.49
R9606_108166.1	NM_001289055.1	54872	0.32	0.56	0	0	0.41	0.31	18.71	32.29	0	0	23.48	18.24	0.293	0.24	17	13.907
R9606_42681.2	NM_001102401.2	80185	4.07	5.2	5.28	4.79	5.31	6.13	211.07	269.26	277.99	246.44	273.29	322.71	4.85	5.41	252.773	280.813
R9606_388734	BGIR9606_269375	23463	0	0	0	0.41	0	0	0	0	0	31.68	0	0	0	0.137	0	10.56
R9606_29567.1	XM_005268850.1	3679	0	0.34	0.16	0.54	0	0	0	26.98	13.1	42.58	0	0	0.167	0.18	13.36	14.193
R9606_61337.1	NM_001321647.1	11164	0.31	1.35	0.95	0.61	0	0.51	22.96	101.16	71.86	45.22	0	38.81	0.87	0.373	65.327	28.01
R9606_28864.1	NM_001270551.1	4192	7.7	9.14	8.95	8.09	8.23	7.75	183.72	218.18	216.86	191.6	195.16	187.94	8.597	8.023	206.253	191.567
R9606_350005	BGIR9606_282249	100129961	0	0	0.14	0	0.11	0	0	0	4.87	0	3.81	0	0.047	0.037	1.623	1.27
R9606_80026.1	NM_001354831.1	7761	0.12	0	0	0	0	0	12.67	0.23	0	0	0	0	0.04	0	4.3	0
R9606_385021	BGIR9606_381962	598	0	0	0	1.23	0	0	0	0	0	9.16	0	0	0	0.41	0	3.053
R9606_338325	BGIR9606_374753	6139	295.32	257.9	366.6	294.42	247.06	321.44	4029.68	3517.37	5078.48	3987.88	3349	4456.57	306.607	287.64	4208.51	3931.15
R9606_3952.1	XM_024452930.1	50618	0	0.2	0.14	0.05	0	0	0	26.34	18.92	5.95	0	0	0.113	0.017	15.087	1.983
R9606_311363	BGIR9606_309585	89845	0.22	0.1	0.08	0.13	0	0.21	32.61	15.05	12.45	18.79	0	31.03	0.133	0.113	20.037	16.607
R9606_130854.3	NM_000226.3	3857	0.02	0.04	0.04	0.1	0.02	0	1	2	2	5	1	0	0.033	0.04	1.667	2
R9606_95459.1	XM_024450511.1	8569	0	0	0.1	0	0	0	0	0	6.38	0	0	0	0.033	0	2.127	0
R9606_121827.1	NM_001319118.1	23549	1.12	0.02	0	0	0	0.76	91.72	1.32	0	0	0	63.38	0.38	0.253	31.013	21.127
R9606_326583	BGIR9606_340891	254102	1.18	1.16	0.94	0.62	0.91	0.85	273.14	269.5	221.54	142.46	208.29	201.1	1.093	0.793	254.727	183.95
R9606_320139	BGIR9606_314711	23345	0	0	0	0	0	0	0.77	0	0	0	0	0	0	0	0.257	0
R9606_45485.1	XM_017013796.1	7038	0	0	0.03	0	0	0.01	0	0	5	0	0	1	0.01	0.003	1.667	0.333
R9606_325305	BGIR9606_327279	2131	0	0.01	0	0	0.01	0.02	0	18.33	0	10.47	29.83	48.17	0.003	0.01	6.11	29.49
R9606_46568.4	XM_006717889.4	51196	0	0	0	0.14	0	0	0	0	0	23.33	0	0	0	0.047	0	7.777
R9606_391956	BGIR9606_331104	101929507	0.01	0	0	0.01	0.01	0	1.32	0	0	1.19	1.95	0.17	0.003	0.007	0.44	1.103
R9606_350895	BGIR9606_337338	219749	0.23	0.32	0	0.12	0.81	0.09	6.71	9.18	0	3.46	23.2	2.7	0.183	0.34	5.297	9.787
R9606_337031	BGIR9606_280692	5534	0.06	0.19	0.07	0.23	0.06	0.23	4.26	13.69	5.39	16.01	4.18	16.81	0.107	0.173	7.78	12.333
R9606_4839.4	NM_012069.4	23439	0	0	0	0	0	0.01	0	0	0	0	0	1.03	0	0.003	0	0.343
R9606_327292	BGIR9606_357636	9112	1.77	1.91	1.67	1.83	2	2.11	348.28	374.08	332.17	355.98	391.1	422.04	1.783	1.98	351.51	389.707
R9606_45793.1	XM_005273371.1	10174	2.22	2.65	2.55	5.39	4.72	3.47	109.06	130.07	126.95	262.66	229.9	172.81	2.473	4.527	122.027	221.79
R9606_40460.2	XM_017028650.2	2130	3.56	2.22	0.28	3.67	3.54	2.54	174.29	108.89	14.14	178.34	172.27	126.57	2.02	3.25	99.107	159.06
R9606_2324.1	XM_017020735.1	7750	0.2	0	0	0	0.34	0.27	32.01	0	0	0.23	52.45	43.15	0.067	0.203	10.67	31.943
R9606_324074	BGIR9606_326823	105375634	0	0	0	0	0	0.08	0	0	0	0	0	0.69	0	0.027	0	0.23
R9606_63179.5	NM_001128.5	164	12.93	13.27	11.99	11.75	10.71	13	1934.74	1984.27	1821.46	1745.09	1591.35	1976.32	12.73	11.82	1913.49	1770.92
R9606_21317.2	XR_001741203.2	27235	0.15	0	0	0.16	0	0	5.19	0	0	5.38	0	0	0.05	0.053	1.73	1.793
R9606_402447	BGIR9606_407109	BGIG9606_68032	0	0.78	0	0.01	0	0.37	0	5.38	0	0.05	0	2.6	0.26	0.127	1.793	0.883
R9606_362447	BGIR9606_351644	9904	0.44	0	0	0.01	0.85	0	42	0	0	0.61	81.28	0	0.147	0.287	14	27.297
R9606_44991.2	XR_929752.2	25861	0	0	0.23	0.43	0	0.32	0	0	20.3	37.01	0	28.38	0.077	0.25	6.767	21.797
R9606_335194	BGIR9606_280513	9736	0.08	0	0.1	0.21	0.09	0.08	16.49	0	20.88	41.42	17.06	16.57	0.06	0.127	12.457	25.017
R9606_304449	BGIR9606_305364	5019	4.26	4.23	5.44	2.42	2.71	3.64	186.54	185.53	241.96	105.34	118.18	162.02	4.643	2.923	204.677	128.513
R9606_75351.1	XM_011515826.1	154661	0.01	0	0	0	0	0	0.6	0	0	0	0	0	0.003	0	0.2	0
R9606_333746	BGIR9606_379677	162967	0.24	0.13	0.03	0	0.16	0.08	38.13	21.12	5.5	0	25.51	13.03	0.133	0.08	21.583	12.847
R9606_268483	BGIR9606_289933	3700	0.12	0.4	0.15	0.16	0	0	26.21	88.87	33.32	34.8	0	0.93	0.223	0.053	49.467	11.91
R9606_141649.3	NM_032647.3	84733	0	0	0	0	0	0.15	0	0	0	0	0	3.42	0	0.05	0	1.14
R9606_39059.2	XM_006723624.2	79133	0.57	0.29	0	0.42	0	0.08	19	9.65	0	14.04	0	2.88	0.287	0.167	9.55	5.64
R9606_101071.1	XM_017020949.1	114088	0	0	0	0	0	0	0	0	0	0	0	0.02	0	0	0	0.007
R9606_100311.1	NM_001301194.1	84894	0	0	0	0.32	0.34	0.6	0	0	0	23.21	24.53	44.31	0	0.42	0	30.683
R9606_341898	BGIR9606_296230	55314	0	0.01	0	0	0	0.01	0	6.17	0	0	0	2.94	0.003	0.003	2.057	0.98
R9606_47655.3	NM_178169.3	283349	15.13	13.53	7.57	17.28	17.54	17.33	1149.42	1027.89	583.94	1303.65	1323.92	1338.21	12.077	17.383	920.417	1321.927
R9606_111340.4	XM_006713294.4	6419	0	0	0.26	0	0	0	0	0	30.19	0	0	0	0.087	0	10.063	0
R9606_115525.1	NM_001352609.1	5095	0	0.03	0	0	0	0	0	1.27	0	0	0	0	0.01	0	0.423	0
R9606_151253.3	XM_011518646.3	375748	0.03	0	0	0.07	0.07	0.07	3.61	0	0	7.58	7.56	7.4	0.01	0.07	1.203	7.513
R9606_303309	BGIR9606_277181	113457	0.06	0.08	0	0.16	0.06	0.2	2.89	4.13	0	8.07	3.34	10.65	0.047	0.14	2.34	7.353
R9606_367888	BGIR9606_300843	100288152	0.34	0.66	1.57	1.19	1.76	0.9	27.67	52.75	127.92	94.78	140.34	73.72	0.857	1.283	69.447	102.947
R9606_287640	BGIR9606_346945	3875	2.46	2.35	3.95	4.07	4.74	4.51	97.16	92.61	158.51	159.38	186.09	181	2.92	4.44	116.093	175.49
R9606_382074	BGIR9606_273386	149041	0.11	0	0	0	0	0.05	18.53	0	0	0	0	8.43	0.037	0.017	6.177	2.81
R9606_332368	BGIR9606_385192	23464	1	1.17	0.65	0.96	1.24	1.17	133.65	156.56	88.02	128.35	165.65	159.72	0.94	1.123	126.077	151.24
R9606_318797	BGIR9606_294333	22902	0.03	0.02	0.06	0.02	0.03	0.02	10.85	6.14	18.28	7.43	10.49	5.16	0.037	0.023	11.757	7.693
R9606_129678.1	NM_001291860.1	3339	0.7	1.71	0.51	0	3.31	0.82	219.72	537.34	161.51	0	1034.69	263.71	0.973	1.377	306.19	432.8
R9606_328649	BGIR9606_326448	27067	0	0.59	0	0	0.51	0	0	33.61	0	0	28.83	0	0.197	0.17	11.203	9.61
R9606_327213	BGIR9606_385478	553158	0	0.03	0.02	0	0.01	0.02	0	7.97	5.95	1.13	2.19	6.25	0.017	0.01	4.64	3.19
R9606_346124	BGIR9606_361258	79834	0	0.03	0.15	0	0.08	0	0	0.45	2.61	0	1.38	0	0.06	0.027	1.02	0.46
R9606_287219	BGIR9606_358622	30001	0.33	0.37	0.27	0.47	0.49	0.49	24.57	27.59	20.54	34.75	35.9	36.68	0.323	0.483	24.233	35.777
R9606_314728	BGIR9606_271376	101927542	0	0.01	0.01	0	0	0	3.13	5.97	4.3	1.05	0	2.72	0.007	0	4.467	1.257
R9606_290524	BGIR9606_355048	170622	38.05	32.83	52.54	33.02	25.03	26.15	477.35	411.7	669.14	411.22	311.94	333.37	41.14	28.067	519.397	352.177
R9606_145595.2	XM_017010107.2	107986353	0.09	0	0	0	0	0	8.18	0	0	0	0	0	0.03	0	2.727	0
R9606_94678.2	XR_001747950.2	7405	0	0.08	0	0	0	0	0	9.24	0	0	0	0	0.027	0	3.08	0
R9606_123978.2	XR_937969.2	9567	0	0.02	0	0	0	0	0	2.12	0	0	0	0	0.007	0	0.707	0
R9606_269937	BGIR9606_338561	3257	0.31	0.4	0.63	0.4	0.48	0.18	17.95	23.13	36.82	23.05	27.52	10.76	0.447	0.353	25.967	20.443
R9606_264927	BGIR9606_388937	63035	0.04	0.03	0	0.02	0.04	0.02	10	6.58	0	5.66	10.15	5.94	0.023	0.027	5.527	7.25
R9606_324993	BGIR9606_285134	93	0.03	0.06	0	0.03	0.03	0	7.83	16.31	0	7.58	8.94	0	0.03	0.02	8.047	5.507
R9606_117090.3	XM_011510533.3	114793	2.41	1.87	2.07	2.11	2	3.5	300.09	232.43	261.6	261.1	247.93	442.87	2.117	2.537	264.707	317.3
R9606_36134.2	XM_017001532.2	54834	0	0	0.05	0	0	0	0	0	14.65	0	0	0	0.017	0	4.883	0
R9606_140727.3	NM_033088.3	85369	2.63	2.53	0.49	1.18	2.12	1.47	187.8	180.71	35.23	83.25	150.45	106.59	1.883	1.59	134.58	113.43
R9606_336641	BGIR9606_322192	168544	0.17	0.19	0.12	0.22	0.39	0.31	10.69	12.03	7.35	13.57	23.81	19.65	0.16	0.307	10.023	19.01
R9606_122833.2	NM_032125.2	84065	10.75	9.23	12.66	8.02	9.04	8.23	372.79	319.95	446.02	276.02	311.4	290.14	10.88	8.43	379.587	292.52
R9606_331176	BGIR9606_279709	9475	0.08	0.1	0.03	0.12	0	0.1	8.96	10.93	3.36	13.38	0	11.84	0.07	0.073	7.75	8.407
R9606_336442	BGIR9606_274824	55657	0.07	0.47	0.15	0.27	0.15	0.26	9.78	64.86	21.25	37.47	20.25	37.22	0.23	0.227	31.963	31.647
R9606_36222.1	XM_024448091.1	57715	0	1.97	1.76	3.07	2.76	1.84	0	191.92	173.41	296.74	266.98	181.84	1.243	2.557	121.777	248.52
R9606_126492.3	NM_018337.3	55311	0	0	1.37	0	0	1.01	0	0	62.07	0	0	45.74	0.457	0.337	20.69	15.247
R9606_299844	BGIR9606_393836	727751	0.82	0.61	0.7	1.01	0.23	0	44.39	33.05	38.5	54.38	12.53	0	0.71	0.413	38.647	22.303
R9606_50355.3	XM_011532649.3	1768	0	0	0	0.06	0.03	0	0	0	0	16.22	8.81	0	0	0.03	0	8.343
R9606_371460	BGIR9606_371544	101929767	0.77	1.21	0.81	1.53	1.46	1.17	115.09	180.83	123.47	228.27	218.34	178.6	0.93	1.387	139.797	208.403
R9606_68311.1	NM_001278266.1	23589	0.11	0	0	0	0.14	0.23	6.44	0	0	0	8.37	14.58	0.037	0.123	2.147	7.65
R9606_144882.2	NM_001113178.2	10725	4.75	5.78	0.39	0.01	3.55	2.33	1385.66	1686.05	115.93	2.31	1028.8	689.03	3.64	1.963	1062.547	573.38
R9606_335078	BGIR9606_302534	100505894	0.01	0.01	0	0	0	0	2.19	2.56	0	0	0	0	0.007	0	1.583	0
R9606_111316.1	XR_001752484.1	284001	1.25	0.63	1.03	0.59	0.5	0.39	91.45	46.06	76.21	42.69	36.5	29.2	0.97	0.493	71.24	36.13
R9606_271973	BGIR9606_327422	83940	0.14	0.2	0.28	0.2	0.19	0.17	11.66	16.78	23.98	16.61	15.56	14.28	0.207	0.187	17.473	15.483
R9606_355205	BGIR9606_304539	653082	0.02	0	0.01	0.01	0.01	0.01	7.26	0.75	3.16	3.11	3.11	3.13	0.01	0.01	3.723	3.117
R9606_100507.1	NM_001353572.1	8100	0	0.04	0	0.08	0	0	0	2.54	0	5.23	0	0	0.013	0.027	0.847	1.743
R9606_362245	BGIR9606_384393	101928796	0	0	0	0.09	0.04	0.04	0	0	0	2	1	1	0	0.057	0	1.333
R9606_360665	BGIR9606_386088	23331	0.01	0	0	0	0	0	9.56	4.97	1.13	5.61	2.47	0	0.003	0	5.22	2.693
R9606_73058.2	XM_017002252.2	7798	0.07	0	0	0	0	0	13.98	0	0	0	0	0	0.023	0	4.66	0
R9606_331925	BGIR9606_380647	6676	0.31	0.17	0.29	0.27	0.1	0.11	10.96	6.12	10.51	9.75	3.51	4.08	0.257	0.16	9.197	5.78
R9606_135946.1	XM_017000042.1	10352	0	0.49	0	0.5	0	0	0	28.9	0	29.32	0	0	0.163	0.167	9.633	9.773
R9606_383152	BGIR9606_310853	135112	0.02	0	0.03	0.08	0.05	0.27	0.49	0	0.62	1.83	1.07	6.58	0.017	0.133	0.37	3.16
R9606_138525.1	XM_017001556.1	54955	0	0.15	0	0	0	0.1	0	10.22	0	0	0	6.6	0.05	0.033	3.407	2.2
R9606_367545	BGIR9606_338664	4714	4.16	2.89	3.19	3.94	3.67	4.29	238.2	165.56	185.32	224.33	208.9	249.61	3.413	3.967	196.36	227.613
R9606_294424	BGIR9606_347529	64786	0.01	0.04	0.03	0.04	0.03	0.03	7.47	20.89	16.87	20.01	16.19	14.57	0.027	0.033	15.077	16.923
R9606_287951	BGIR9606_282405	390	0.19	0.11	0.04	0.12	0.14	0.24	12.27	7.47	2.84	8.16	9.25	16.28	0.113	0.167	7.527	11.23
R9606_94170.5	NM_024293.5	79137	0	0.64	0	0.36	0.82	0.24	0	65.15	0	36.24	82.6	24.2	0.213	0.473	21.717	47.68
R9606_316198	BGIR9606_358816	5529	0.1	0.04	0.04	0.07	0.04	0.02	21.72	8.3	8.71	15.66	7.87	4.06	0.06	0.043	12.91	9.197
R9606_389526	BGIR9606_344801	2915	0	0.03	0	0	0	0	0	1	0	0	0	0	0.01	0	0.333	0
R9606_156763.2	XM_017019225.2	29127	1.99	4.57	6.66	4.73	4.4	2.82	121.94	279.41	413.4	286.96	267.54	175.36	4.407	3.983	271.583	243.287
R9606_381880	BGIR9606_266945	339400	0	0.01	0	0	0	0	0.09	1	0	0	0	0	0.003	0	0.363	0
R9606_330820	BGIR9606_263980	23013	1.07	1.05	0.59	0.69	0.69	0.75	330.8	323.36	184.16	210.63	211.74	233.75	0.903	0.71	279.44	218.707
R9606_368007	BGIR9606_275288	285045	0	0	0.01	0	0.05	0.06	0	0	0.18	0	0.75	1.02	0.003	0.037	0.06	0.59
R9606_313922	BGIR9606_330214	84253	0	0.01	0	0	0	0	0	2.62	0	0	0	0.17	0.003	0	0.873	0.057
R9606_56648.1	XM_017010211.1	11118	0	0	0	0.07	0.24	0.16	0	0	0	5.91	19.83	13.71	0	0.157	0	13.15
R9606_310284	BGIR9606_272020	10717	0	0	0	0.23	0	0	0	0	0	9.08	0	0	0	0.077	0	3.027
R9606_283544	BGIR9606_281415	729234	0.29	0.36	0	0.03	0.33	0	6.98	8.65	0	0.76	7.85	0	0.217	0.12	5.21	2.87
R9606_20194.2	NM_033238.2	5371	0	0	0	0.01	0	0.02	0.19	0.61	0.02	1.34	0	2.45	0	0.01	0.273	1.263
R9606_8925.1	NM_001318528.1	51693	0	0	0	0.58	0.5	0	0	0	0	27.23	23.65	0	0	0.36	0	16.96
R9606_25176.1	XM_011527436.1	8775	11.64	6.59	12.95	7.41	4.73	9.64	382.59	216.42	432.18	241.85	154.46	321.78	10.393	7.26	343.73	239.363
R9606_38306.1	XR_002959494.1	151903	0	0	0	0.02	0	0.25	0	0	0	4.1	0	43.63	0	0.09	0	15.91
R9606_278506	BGIR9606_291506	100532724	0.04	0	0	0	0.03	0.08	5.22	0	0	0	4.58	11.33	0.013	0.037	1.74	5.303
R9606_54963.1	XR_002958290.1	23152	0	0.15	0.06	0.07	0.31	0.22	0	27.34	11.02	12.85	53.96	40.42	0.07	0.2	12.787	35.743
R9606_78602.1	XM_011527980.1	360200	0.03	0.04	0.07	0.04	0.09	0	1.51	1.93	3.52	2.27	4.41	0	0.047	0.043	2.32	2.227
R9606_60054.1	NM_001300834.1	128346	0.37	0	0	0	0	0	7.52	0	0	0	0	0	0.123	0	2.507	0
R9606_312381	BGIR9606_266274	55356	0	0.03	0.02	0	0	0	0	11.96	6.96	0	0	0	0.017	0	6.307	0
R9606_84754.3	NM_080860.3	89765	0.18	0.01	0	0	0	0.5	5.46	0.26	0	0	0	15.48	0.063	0.167	1.907	5.16
R9606_290865	BGIR9606_330074	11064	0.13	0.15	0.16	0.16	0.14	0.11	39.29	45.84	51.68	48.28	42.19	34.28	0.147	0.137	45.603	41.583
R9606_385448	BGIR9606_392187	246119	0.05	0	0	0	0	0	0.99	0	0	0	0	0	0.017	0	0.33	0
R9606_299439	BGIR9606_337322	8325	0.07	0.24	0.27	0	0	0	9.27	34.71	39.11	0	0	0	0.193	0	27.697	0
R9606_51936.1	NM_001272087.1	6511	0	0.01	0	0.02	0	0.01	0	0.58	0	1.32	0	0.42	0.003	0.01	0.193	0.58
R9606_9511.1	NM_001322815.1	6648	0	0	0	0.48	0	0	0	0	0	42.72	0	0	0	0.16	0	14.24
R9606_88311.1	XR_001747074.1	23555	0.07	0	0.12	0	0.13	0	1.34	0	2.13	0	2.37	0	0.063	0.043	1.157	0.79
R9606_17050.1	NM_001204087.1	3782	0	0	0	0	0.06	0	0	0.09	0	0	17.64	0	0	0.02	0.03	5.88
R9606_102999.2	XM_011537694.2	83697	0.04	0	0	0	0.03	0	2.54	0	0	0	1.98	0	0.013	0.01	0.847	0.66
R9606_87847.1	XM_024452145.1	10634	0	0	0.24	0	0	0.37	0	0	14.5	0	0	22.4	0.08	0.123	4.833	7.467
R9606_60183.3	XR_946795.3	9064	0.31	0.03	0.15	0.05	0.11	0.03	37.32	4.22	18.09	5.47	13.61	3.99	0.163	0.063	19.877	7.69
R9606_333035	BGIR9606_278568	200576	0	0.21	0	0.14	0	0	0	47.01	0	30.84	0	0	0.07	0.047	15.67	10.28
R9606_273533	BGIR9606_354721	8803	0	0	0	0	0.39	0	0	0	0	0	15.05	0	0	0.13	0	5.017
R9606_39228.3	NM_015443.3	284058	1.62	1.52	1.51	1.57	1.76	1.82	178.23	167.03	169.08	171.49	192.66	204.23	1.55	1.717	171.447	189.46
R9606_27480.1	NM_001098503.1	5795	0.62	0.5	0.78	0.1	0.35	0	42.55	34.48	54.43	6.55	24.24	0	0.633	0.15	43.82	10.263
R9606_96871.1	NM_001350887.1	27010	0	0.08	0	0	0	0.04	0	4.03	0	0	0	2.12	0.027	0.013	1.343	0.707
R9606_379364	BGIR9606_290878	55779	0.22	0.24	0.07	0.59	0	0	22.83	25.17	8	61.73	0	0	0.177	0.197	18.667	20.577
R9606_365430	BGIR9606_310234	23595	0.12	0.16	0.14	0.16	0.11	0.13	20.79	28.89	25.78	28.11	20.28	24.03	0.14	0.133	25.153	24.14
R9606_267434	BGIR9606_290219	9223	0	0.13	0	0.24	0.06	0.39	0	7.31	0	13.59	3.61	22.6	0.043	0.23	2.437	13.267
R9606_54926.6	NM_144997.6	201163	0.28	1.8	2.65	0	0.9	1.24	22.11	144.54	216.04	0	72.21	101.24	1.577	0.713	127.563	57.817
R9606_132360.1	NM_001347027.1	80021	0	0.07	0.49	0	0	0	0	3.37	25.3	0	0	0	0.187	0	9.557	0
R9606_103838.1	NM_001350927.1	55744	0.78	0.97	0	0.71	0	0	20.26	25.16	0	18.18	0	0	0.583	0.237	15.14	6.06
R9606_271929	BGIR9606_370544	22861	0	0.15	0	0	0.25	0	0	16.92	0	0	28.69	0	0.05	0.083	5.64	9.563
R9606_277017	BGIR9606_382220	140699	0	0	0	0	0.28	0.05	0	0	0	0	15.25	2.78	0	0.11	0	6.01
R9606_344868	BGIR9606_370157	26502	2.65	0	0	0.66	2.25	0.03	83.93	0	0	20.68	71.01	1.05	0.883	0.98	27.977	30.913
R9606_314289	BGIR9606_361326	58489	0.07	0.02	0.07	0.08	0.03	0.12	6.83	2.28	6.83	6.83	2.28	11.38	0.053	0.077	5.313	6.83
R9606_362397	BGIR9606_320585	83862	0.39	0.08	0.7	0.12	0	0.53	18.52	3.71	33.5	5.42	0	25.44	0.39	0.217	18.577	10.287
R9606_321061	BGIR9606_326865	286144	0.86	0.38	1.21	0.4	0.85	0.77	44.92	19.79	63.96	20.75	43.93	40.6	0.817	0.673	42.89	35.093
R9606_63702.3	NM_000112.3	1836	1.34	1.19	0.21	2.42	1.29	1.95	236.84	210.62	37.15	424	226.58	349.36	0.913	1.887	161.537	333.313
R9606_378405	BGIR9606_341576	11098	0.64	0.6	0.26	0.1	0.64	0.66	32.53	30.44	13.34	4.85	32.55	34.08	0.5	0.467	25.437	23.827
R9606_64656.1	NM_001348987.1	9429	0	0.07	0	0.11	0	0	0	6.4	0	10.07	0	0	0.023	0.037	2.133	3.357
R9606_270407	BGIR9606_272954	128239	0.31	0.34	0.06	0.22	0.23	0.27	26.42	28.73	5.4	18.06	19.37	22.76	0.237	0.24	20.183	20.063
R9606_267521	BGIR9606_309638	221416	1.28	1.08	1.06	0.67	0.87	0.83	127.32	108.13	106.94	66.85	85.99	84.43	1.14	0.79	114.13	79.09
R9606_313939	BGIR9606_311888	100507336	0.04	0.02	0.02	0.02	0.02	0.02	18.91	8.07	10.71	8.81	8.73	11.72	0.027	0.02	12.563	9.753
R9606_366218	BGIR9606_289344	51304	0	0.3	0	0.15	0	0	0	81.25	0	40.78	0	0	0.1	0.05	27.083	13.593
R9606_13012.2	NM_006796.2	10939	16.53	14.54	15.65	24.07	21.61	24.18	1152.93	1013.92	1108.67	1666.86	1497.4	1713.88	15.573	23.287	1091.84	1626.047
R9606_142083.1	NM_001317160.1	5325	0	0.19	0.13	0	1.1	0.56	0	11.81	8.07	0	69.31	36.21	0.107	0.553	6.627	35.173
R9606_139374.1	XR_002958348.1	6929	0.1	0	0	0	0	0	9.88	0	0	0	0	0	0.033	0	3.293	0
R9606_7470.1	XM_017016090.1	27343	0.81	0.16	1.05	0.84	0.7	0.02	36.41	7.26	48.3	37.51	31.35	0.97	0.673	0.52	30.657	23.277
R9606_334411	BGIR9606_284429	132014	0	0.07	0	0	0	0	0	4.8	0	0	0	0	0.023	0	1.6	0
R9606_34883.2	XM_017012455.2	56975	1.09	1.25	1.17	1.17	1.33	0.85	132.76	151.28	144.35	140.53	161	104.35	1.17	1.117	142.797	135.293
R9606_31712.1	NM_001145008.1	11119	0.46	0	0.07	0.32	0	0	33.07	0	5.01	22.71	0	0	0.177	0.107	12.693	7.57
R9606_376840	BGIR9606_388001	554203	0	0	0	0.26	0.14	0.05	0	0	0	8.84	4.78	1.7	0	0.15	0	5.107
R9606_398159	BGIR9606_407127	BGIG9606_68049	0.17	0.29	0.05	0.29	0.35	0.12	16.38	28	5.31	27.92	33.51	12.33	0.17	0.253	16.563	24.587
R9606_295100	BGIR9606_389226	4110	0	0.05	0	0	0.05	0	0	11.54	0	0	11.38	0	0.017	0.017	3.847	3.793
R9606_155747.1	XR_001746396.1	84895	0.03	0	0	0	0.05	0	1.08	0	0	0	2.22	0	0.01	0.017	0.36	0.74
R9606_304146	BGIR9606_357436	5527	0	1.99	4.04	0	1.9	1.46	0	192.1	397.26	0	183.13	143.34	2.01	1.12	196.453	108.823
R9606_352753	BGIR9606_376889	729440	0.04	0.07	0.04	0.04	0	0	2.07	3.08	2.09	1.82	0	0	0.05	0.013	2.413	0.607
R9606_32989.1	NM_001324369.1	221416	0.24	0	0	0	0	0	27.33	0	0	0	0	0	0.08	0	9.11	0
R9606_130072.3	XM_005272571.3	10084	0	0.68	0	0.98	0.98	0	0	14.98	0	21.4	21.36	0	0.227	0.653	4.993	14.253
R9606_74427.3	XM_005256717.3	55421	0	0	0	0.08	0	0.39	0.79	0	0	13.86	0	67.21	0	0.157	0.263	27.023
R9606_19964.1	NM_001302753.1	958	0.36	0	0	0	0.8	0	12.87	0	0	0	28.51	0	0.12	0.267	4.29	9.503
R9606_377904	BGIR9606_314487	85021	0.84	0.55	0.41	0.71	0.08	1.5	55.57	36.39	27.44	46.46	5.23	100.64	0.6	0.763	39.8	50.777
R9606_279602	BGIR9606_276134	84173	0	0	0.3	0	0	0	0	0	3.82	0	0	0	0.1	0	1.273	0
R9606_281377	BGIR9606_359934	123606	0.07	0.06	0.12	0.07	0.08	0.11	7.78	6.44	12.78	7.27	8.82	11.72	0.083	0.087	9	9.27
R9606_310405	BGIR9606_307235	107986451	0	0	0.04	0	0	0.28	0	0	0.55	0	0	3.45	0.013	0.093	0.183	1.15
R9606_347709	BGIR9606_357063	BGIG9606_48803	0.01	0.01	0	0.01	0	0.01	4.62	4.34	2.25	4.57	2.36	4.73	0.007	0.007	3.737	3.887
R9606_55489.3	NM_015210.3	23255	0	0	0	0	0.05	0.23	0	0	0	0	6.51	31.17	0	0.093	0	12.56
R9606_28644.1	NM_001353265.1	51571	0.85	0.88	1.43	0.34	0.43	0.43	72.25	75.32	123.92	28.84	36.21	37.65	1.053	0.4	90.497	34.233
R9606_113070.3	XM_005271604.3	54970	0	0.25	0	0	0	0	0	14.47	0	0	0	0	0.083	0	4.823	0
R9606_54007.1	XR_001752532.1	51747	2.43	1.23	4.39	1.98	3.86	5.2	179.1	90.99	328.59	145.14	283.13	389.33	2.683	3.68	199.56	272.533
R9606_64634.1	XR_002959563.1	57047	0	0	0.05	0	0	0	0	0	3.18	0	0	0	0.017	0	1.06	0
R9606_24663.1	NM_001348255.1	644596	0.38	0.46	0.43	0.6	0.42	0.58	22.58	27.09	26.18	35.18	24.75	35.18	0.423	0.533	25.283	31.703
R9606_333497	BGIR9606_308121	9260	3.76	4.12	3.96	2.98	3.47	3.25	485.28	530.84	518.76	381.73	444.24	425.95	3.947	3.233	511.627	417.307
R9606_341070	BGIR9606_318523	728743	0.12	0	0.21	0.12	0	0.11	10.18	0	17.48	9.67	0	9.46	0.11	0.077	9.22	6.377
R9606_276405	BGIR9606_346400	105369692	0.02	0	0.01	0	0.02	0.01	3.82	0	2.29	0	3.87	1.34	0.01	0.01	2.037	1.737
R9606_29187.2	XM_011512022.2	8502	0	0	0.2	0	0.19	0.01	0	0	22.18	0	20.77	0.77	0.067	0.067	7.393	7.18
R9606_148222.3	NM_001010984.3	83932	0.77	1.26	0.79	0.51	0.15	0.23	77.83	127.12	80.62	51.48	15.25	24.02	0.94	0.297	95.19	30.25
R9606_360408	BGIR9606_372261	201134	0.07	0.06	0.18	0	0.08	0	2.18	1.79	5.64	0	2.3	0	0.103	0.027	3.203	0.767
R9606_139575.1	NM_001319655.1	114882	0	0	0.19	0	0.09	0	0	0	29.66	0	13.44	0	0.063	0.03	9.887	4.48
R9606_378205	BGIR9606_360634	196951	0.38	0.34	0	0	0	0	3.22	2.87	0	0	0	0	0.24	0	2.03	0
R9606_281292	BGIR9606_366284	146439	0.4	0	0	0.23	0	0	14.9	0	0	8.37	0	0	0.133	0.077	4.967	2.79
R9606_348877	BGIR9606_302621	441094	0.03	0	0.03	0	0.04	0.06	1.95	0	2.36	0	2.92	4.49	0.02	0.033	1.437	2.47
R9606_314872	BGIR9606_271290	204962	0.01	0.01	0.01	0	0	0.01	6.98	8.04	10.87	1.51	1.56	5.97	0.01	0.003	8.63	3.013
R9606_3860.1	XM_024452999.1	55825	0	0	0	0	0	0	0	0.11	0	0	0	0	0	0	0.037	0
R9606_394422	BGIR9606_325846	2936	0.25	0.33	0.14	0.25	0.15	0.23	32.72	44.61	19.45	33.68	19.36	31.14	0.24	0.21	32.26	28.06
R9606_340444	BGIR9606_305527	BGIG9606_41623	0.06	0	0	0.09	0	0	1.34	0	0	1.83	0	0	0.02	0.03	0.447	0.61
R9606_43297.2	XR_946724.2	5906	0.58	0	0	0	0.48	1.35	18.02	0	0	0	14.74	42.2	0.193	0.61	6.007	18.98
R9606_39365.3	XM_011526980.3	400720	0	0.06	0	0	0	0	0	9.58	0	0	0	0	0.02	0	3.193	0
R9606_23114.1	XM_024450465.1	83723	0.05	0	0	0.09	0.12	0	1.89	0	0	3.25	4.16	0	0.017	0.07	0.63	2.47
R9606_368558	BGIR9606_289242	1499	0	0	0.02	0	0	0	0	0	1.6	0	0	0	0.007	0	0.533	0
R9606_310036	BGIR9606_336714	9712	0	0	0.04	0.07	0	0.09	0	0	2.88	5.61	0	7.13	0.013	0.053	0.96	4.247
R9606_52170.2	XM_011519659.2	783	0	0	0.08	0	0.06	0.24	0	0	14.74	0	11.36	43.28	0.027	0.1	4.913	18.213
R9606_70499.1	XM_017029732.1	641339	0	0	0	0	0.29	0	0	0	0	0	16.13	0	0	0.097	0	5.377
R9606_378991	BGIR9606_363288	2108	0	0	0.04	0	0	0.09	0	0	3.02	0	0	6.46	0.013	0.03	1.007	2.153
R9606_136196.2	XM_017021945.2	145957	0.11	0.07	0.07	0	0	0	28.43	18.71	19.32	0	0	0	0.083	0	22.153	0
R9606_330528	BGIR9606_323045	2185	0	0	0	0.04	0.03	0	0	0	0	5.94	4.35	0	0	0.023	0	3.43
R9606_62818.1	NM_001005413.1	11130	1.71	4.39	3.04	1.1	3.12	0.85	55.83	143.01	100.77	35.56	101.14	28.19	3.047	1.69	99.87	54.963
R9606_25786.1	NM_001242739.1	51058	0	0	0.34	0	0	0.61	0	0	14.39	0	0	25.67	0.113	0.203	4.797	8.557
R9606_1535.2	NM_001146319.2	65983	0	0.4	0	0	0	0	0	24.33	0	0	0	0	0.133	0	8.11	0
R9606_297320	BGIR9606_330091	153090	0	0	0.04	0.16	0	0	0	0	6.49	27.24	0	0	0.013	0.053	2.163	9.08
R9606_304975	BGIR9606_341333	10714	0.01	0.06	0.05	0.07	0.04	0.03	1.98	12.77	10.93	14.65	8.97	7.63	0.04	0.047	8.56	10.417
R9606_368654	BGIR9606_313549	57531	0.15	0.06	0	0.03	0.07	0.01	6.2	2.35	0	1.15	2.87	0.55	0.07	0.037	2.85	1.523
R9606_364433	BGIR9606_378658	7644	0	0	0	0.08	0.04	0.04	0	0	0	20.44	10.16	11.37	0	0.053	0	13.99
R9606_149176.1	NM_001352665.1	4925	0	0.15	0	0.3	0.25	0	0	6.19	0	12.71	10.55	0	0.05	0.183	2.063	7.753
R9606_15552.3	XM_005258479.3	114336	0.55	0	0	0.96	0.94	0	7.58	0	0	13.12	12.86	0	0.183	0.633	2.527	8.66
R9606_362374	BGIR9606_385946	5594	0.05	0.02	0	0.02	0	0.04	4.99	1.89	0	1.85	0	4.21	0.023	0.02	2.293	2.02
R9606_61227.1	XM_017027481.1	93134	0.23	0	0.05	0	0.19	0	22.9	0	4.67	0	18.99	0	0.093	0.063	9.19	6.33
R9606_391810	BGIR9606_273641	105371672	0.02	0	0.01	0.01	0.01	0	8.48	0	5.42	4.98	2.37	1.72	0.01	0.007	4.633	3.023
R9606_121502.2	XM_011528917.2	56259	7.74	6.76	14.01	0	2.83	1.6	262.25	228.88	482.09	0	95.43	55.02	9.503	1.477	324.407	50.15
R9606_286845	BGIR9606_394637	BGIG9606_55254	0	0	0	0	0.3	0	0	0	0	0	3.4	0	0	0.1	0	1.133
R9606_284164	BGIR9606_297026	5522	0.02	0.02	0.02	0.02	0.01	0.01	12.14	17.41	15.35	11.27	8.25	5.35	0.02	0.013	14.967	8.29
R9606_34526.3	XM_011542807.3	3703	13.76	11.26	16.56	11.41	10.69	11.94	891.75	729.73	1089.97	734.05	688.53	786.25	13.86	11.347	903.817	736.277
R9606_22843.1	XM_024451686.1	7576	0	0	0	0.18	0	0.4	0	0	0	18.08	0	40.98	0	0.193	0	19.687
R9606_15517.4	NM_018032.4	55692	0.51	0.2	1	0.22	0.26	0.89	23.2	9.25	46.32	9.89	11.72	41.23	0.57	0.457	26.257	20.947
R9606_115747.1	XM_024452649.1	100288072	0	0	0	0	0	0.03	0	0	0	0	0	1.5	0	0.01	0	0.5
R9606_401167	BGIR9606_406196	BGIG9606_67299	0.05	0	0	0.05	0	0.05	1	0	0	1	0	1	0.017	0.033	0.333	0.667
R9606_299624	BGIR9606_304101	900	26.31	25.92	30.98	35.16	37.13	37.43	1216	1197.44	1453.72	1613.07	1704.44	1757.67	27.737	36.573	1289.053	1691.727
R9606_321445	BGIR9606_280737	22848	0.28	0.45	0.65	0.12	0	0.13	57.52	91.38	133.71	24.99	0	26.03	0.46	0.083	94.203	17.007
R9606_150464.1	NM_001308129.1	54819	0	0	0	0.29	0	0	0	0	0	12.4	0	0	0	0.097	0	4.133
R9606_10020.1	XM_024451745.1	84902	0.47	1.11	0.89	1.13	1.22	1.3	59.16	140.56	114.23	142.4	153.77	167.43	0.823	1.217	104.65	154.533
R9606_334163	BGIR9606_340554	923	0.06	0.03	0	0.07	0.13	0	3.95	1.8	0	4.12	8.27	0	0.03	0.067	1.917	4.13
R9606_45758.1	NM_001317338.1	54996	0.07	0.02	0.45	1.08	0.28	0.31	3.33	0.73	22.17	51.63	13.51	15.34	0.18	0.557	8.743	26.827
R9606_14839.2	NM_001178008.2	875	0	0.06	0	0	0	0	0	3.35	0	0	0	0	0.02	0	1.117	0
R9606_381136	BGIR9606_303320	56990	0	0.13	0.26	0.12	0	0	0	13.11	26.37	11.56	0	0	0.13	0.04	13.16	3.853
R9606_279350	BGIR9606_356624	22890	0.17	0.3	0	0.28	0.19	0.15	21.1	38.68	0	34.85	24.63	20.08	0.157	0.207	19.927	26.52
R9606_289276	BGIR9606_342866	6881	0.73	0	1.47	0	0.05	0.78	41.73	0	84.89	0	2.56	44.86	0.733	0.277	42.207	15.807
R9606_106809.1	NM_001256269.1	3835	1.38	0	0	1.26	1.15	0	64.81	0	0	58.63	53.57	0	0.46	0.803	21.603	37.4
R9606_74565.1	NM_001354560.1	57447	0	0	0.34	0	0.13	0	0	0	14.62	0	5.5	0	0.113	0.043	4.873	1.833
R9606_38478.3	XM_011522482.3	368	0.06	0	0	0	0	0	3.52	0	0	0	0	0	0.02	0	1.173	0
R9606_349698	BGIR9606_327912	80728	0.11	0.09	0.06	0.27	0.21	0.19	22.59	18.17	12.9	52.96	40.42	37.2	0.087	0.223	17.887	43.527
R9606_141975.2	XM_011533572.2	259173	0.64	0.5	0.23	0.93	1.05	0.75	32.33	25.24	11.94	46.21	52.53	38.43	0.457	0.91	23.17	45.723
R9606_93555.1	XM_024451774.1	9170	3.58	3.02	2.73	2.93	3.35	2.08	181.87	153.21	140.8	147.81	168.73	107.43	3.11	2.787	158.627	141.323
R9606_135020.1	NM_001345949.1	163087	0.44	0.58	0.58	0.43	0.41	0.14	21.43	28.72	29.1	20.93	20.03	7.09	0.533	0.327	26.417	16.017
R9606_330589	BGIR9606_309830	26036	0.58	1.21	1.37	1.58	0	1.37	62	129.36	148.5	167.49	0	148.59	1.053	0.983	113.287	105.36
R9606_5621.1	NM_001282352.1	81794	0	0	0.21	0	0	0.18	0	0	11.16	0	0	9.78	0.07	0.06	3.72	3.26
R9606_88822.1	NM_001127322.1	23468	0.79	0.58	0.13	0.78	0.41	0.58	203.91	147.55	35.01	199.32	103.37	150.09	0.5	0.59	128.823	150.927
R9606_86575.1	NM_001322980.1	94081	2.51	1.97	2.82	1.46	0	0.06	219.02	171.72	249.18	126.51	0	5.58	2.433	0.507	213.307	44.03
R9606_304526	BGIR9606_345766	2288	2.95	0	0	2.47	2.61	2.86	196.84	0	0	163.26	172.67	193.71	0.983	2.647	65.613	176.547
R9606_112049.2	XM_017000756.2	23179	0.41	0	0.55	0.15	0	0.23	37.89	0.28	51.11	13.68	0	21.76	0.32	0.127	29.76	11.813
R9606_101865.4	NM_206886.4	343099	0	0	0	0.02	0	0	0	0	0	1.99	0	0	0	0.007	0	0.663
R9606_312453	BGIR9606_367879	9780	1.49	3.09	0.52	2.27	2.38	2.77	260.51	540.77	91.96	393.87	414.02	491.57	1.7	2.473	297.747	433.153
R9606_293502	BGIR9606_301008	4552	0.07	0	0.02	0.04	0	0.13	7.7	0	2.5	3.95	0	15.15	0.03	0.057	3.4	6.367
R9606_266369	BGIR9606_317382	51593	0.6	0.54	0.61	0.65	0.46	0.46	147.16	132.58	152.38	157.09	111.88	114.25	0.583	0.523	144.04	127.74
R9606_4345.3	NM_006794.3	10936	0.83	0.76	0.25	0.58	0.51	0.54	38.53	35.65	11.81	26.89	23.86	25.81	0.613	0.543	28.663	25.52
R9606_313249	BGIR9606_383035	2551	57.71	55.27	78.05	49.21	57.5	60.73	673.26	644.5	924.41	569.88	666.4	719.89	63.677	55.813	747.39	652.057
R9606_18552.3	XM_011525675.3	55125	0.12	0	0.07	0	0.58	0	21.87	0	12.93	0	101.35	0	0.063	0.193	11.6	33.783
R9606_348750	BGIR9606_291102	83666	0	0	0	0	0.05	0	0	0	0	0	4.29	0	0	0.017	0	1.43
R9606_124595.3	XM_011522734.3	9088	7.43	6.06	5.88	5.31	5.6	8.6	336.26	274.11	270.07	238.57	251.79	395.59	6.457	6.503	293.48	295.317
R9606_134038.1	NM_001353659.1	91833	0.08	0	0	0.24	0.59	0.31	4.18	0	0	11.67	29.22	15.61	0.027	0.38	1.393	18.833
R9606_133387.1	NM_001355450.1	642819	0.24	0	0	0.4	0.05	0.66	10.46	0	0	17.44	2.02	29.31	0.08	0.37	3.487	16.257
R9606_54539.3	XM_005253015.3	55742	0	0	0	0	0	0.09	0	0	0	0	0	18.07	0	0.03	0	6.023
R9606_4504.2	XM_011524684.2	28964	0.94	0.19	1.05	0.88	0.49	0.42	72.85	14.61	82.39	67.95	37.8	33.17	0.727	0.597	56.617	46.307
R9606_23840.1	NM_001243235.1	6925	0	0	0.02	0	0	0	0	0	2.7	0	0	0	0.007	0	0.9	0
R9606_357725	BGIR9606_340830	23649	0	0.01	0.41	0.03	0.07	0.03	0	0.14	4.01	0.28	0.67	0.3	0.14	0.043	1.383	0.417
R9606_117927.1	XM_017019782.1	6128	0	0.07	0	0	0.02	0.2	0	2.02	0	0	0.58	6.24	0.023	0.073	0.673	2.273
R9606_100111.2	XM_017009115.2	153579	0	0	0	0.07	0	0	0	0	0	3.58	0	0	0	0.023	0	1.193
R9606_369484	BGIR9606_393230	112268322	0.08	0.05	0.05	0.15	0.13	0.12	14.68	9.79	9.76	29.21	24.47	23.69	0.06	0.133	11.41	25.79
R9606_332129	BGIR9606_325274	105377785	0.01	0	0	0	0	0.01	1.06	0	0	0	0	0.99	0.003	0.003	0.353	0.33
R9606_271306	BGIR9606_365519	54920	0.16	0	0	0.52	1	0	10.42	0	0	33	63.72	0	0.053	0.507	3.473	32.24
R9606_340238	BGIR9606_287148	79876	0.41	0.68	0.17	0.51	0.36	0.45	134.03	222.68	54.95	166.34	117.2	149.96	0.42	0.44	137.22	144.5
R9606_319247	BGIR9606_347989	79023	0	0	0	0.43	0.34	0.55	0	0	0	6.23	4.88	8.07	0	0.44	0	6.393
R9606_301887	BGIR9606_344607	9846	0.04	0.03	0.06	0.05	0.05	0.05	4.49	3.25	5.92	5.04	4.82	5.46	0.043	0.05	4.553	5.107
R9606_288370	BGIR9606_275357	130589	0.11	0.16	0.04	0.21	0.08	0.12	6.2	8.43	2.46	11.45	4.34	6.58	0.103	0.137	5.697	7.457
R9606_271716	BGIR9606_266281	126868	0.14	0.18	0.13	0.06	0	0	22.7	29.87	22.49	9.92	0	0	0.15	0.02	25.02	3.307
R9606_269450	BGIR9606_354844	2974	0.2	0.3	0.11	0.32	0.24	0.32	25.36	37.38	13.81	39.56	30.05	41.11	0.203	0.293	25.517	36.907
R9606_109728.2	NM_014887.2	10443	0.99	0.76	0.58	1.55	1.94	2.09	61.24	46.84	36.18	94.72	119.06	130.86	0.777	1.86	48.087	114.88
R9606_269747	BGIR9606_304970	105374658	0.01	0.01	0	0	0.01	0.01	7.55	5.24	1.92	2.77	11.25	6.91	0.007	0.007	4.903	6.977
R9606_93622.3	NM_031923.3	83860	2.48	2.3	1.33	2.83	3.09	2.4	177.69	165.09	96.91	201.4	220.5	174.99	2.037	2.773	146.563	198.963
R9606_37418.2	NM_001283006.2	7692	0	0	0	0	0.04	0	0	0	0	0	2.29	0	0	0.013	0	0.763
R9606_352941	BGIR9606_371843	8631	0.11	0.28	0.08	0.19	0.12	0.07	3.18	8.36	2.45	5.65	3.45	1.99	0.157	0.127	4.663	3.697
R9606_19032.1	XM_024453192.1	127255	0.37	0	0	0	0.29	0	9.18	0	0	0	7.21	0	0.123	0.097	3.06	2.403
R9606_341330	BGIR9606_375815	9466	0.01	0.5	0	0.55	0	0.79	2.07	88.46	0	95.46	0	141.25	0.17	0.447	30.177	78.903
R9606_351289	BGIR9606_312170	63971	0	0	0	0	0.27	0	0	0	0	0	42.38	0	0	0.09	0	14.127
R9606_390400	BGIR9606_373640	4089	0	0	0	0.09	0.01	0	0	0	0	17.31	2.74	0	0	0.033	0	6.683
R9606_148043.3	XR_927480.3	54467	1.32	1.65	0.19	2.04	0.65	0.71	174.49	217.47	25.73	267.21	85.81	95.12	1.053	1.133	139.23	149.38
R9606_293274	BGIR9606_276535	55571	0.3	0.13	0.11	0.07	0	0.19	76.76	34.05	29.62	18.84	0	49.67	0.18	0.087	46.81	22.837
R9606_367187	BGIR9606_341175	8772	0.51	0.46	0.51	0.4	0.24	0.35	50.84	45.29	51.38	38.75	23.97	35.52	0.493	0.33	49.17	32.747
R9606_274555	BGIR9606_320549	107986811	0	0	0.04	0	0	0	0	0	1.87	0	0	0	0.013	0	0.623	0
R9606_393157	BGIR9606_365086	BGIG9606_49915	109.28	95.63	110.22	150.35	135.87	162.18	702.9	614.85	719.79	959.97	868.2	1059.92	105.043	149.467	679.18	962.697
R9606_357359	BGIR9606_345626	9743	0	0	0	0.12	0	0	0	0	0	3.99	0	0	0	0.04	0	1.33
R9606_335915	BGIR9606_357247	79890	0.02	0.02	0.03	0.02	0.02	0.03	2.77	3.37	5.11	2.55	3.29	4.93	0.023	0.023	3.75	3.59
R9606_4887.2	XM_017008309.2	54502	0	0	0	0.25	0.15	0.11	0	0	0	20.17	11.89	9.06	0	0.17	0	13.707
R9606_147449.2	XM_017015834.2	219699	0	1.3	0	0	0	0	0	98.92	0	0	0	0	0.433	0	32.973	0
R9606_97118.1	XR_002956610.1	2039	0	0.02	0	0	0	0	0	1.09	0	0	0	0	0.007	0	0.363	0
R9606_297149	BGIR9606_280180	8491	0.17	0.19	0.06	0.26	0.23	0.2	48.2	56.16	18.77	75.46	66.31	60.05	0.14	0.23	41.043	67.273
R9606_278896	BGIR9606_330171	89853	0	0.08	0	0	0	0.09	0	1.19	0	0	0	1.33	0.027	0.03	0.397	0.443
R9606_145933.2	NM_001163560.2	254528	0.27	0.2	0.17	0	0	0.18	10.93	8.31	7.02	0	0	7.63	0.213	0.06	8.753	2.543
R9606_270223	BGIR9606_307087	51735	0.08	0.11	0.05	0.08	0.01	0.08	27.76	36.4	15.87	24.73	4.61	28.21	0.08	0.057	26.677	19.183
R9606_370591	BGIR9606_331600	79937	0.22	0.27	0.13	0.33	0.28	0.24	105.87	128.6	62.46	157.01	134.22	117.51	0.207	0.283	98.977	136.247
R9606_156769.1	XM_024450674.1	23265	0	0	0	0	0	0.13	0	0	0	0	0	16.44	0	0.043	0	5.48
R9606_64181.1	XM_006712767.1	80067	0.97	0	0	0.46	1.08	0.45	114.73	0	0	53.77	127.39	53.84	0.323	0.663	38.243	78.333
R9606_326873	BGIR9606_316606	54441	0	0.11	0	0.27	0	0.35	0	11.32	0	27.63	0	36.97	0.037	0.207	3.773	21.533
R9606_147481.1	XM_017015652.1	118813	0	0.59	0	0	0	1.07	0	37.75	0	0	0	69.57	0.197	0.357	12.583	23.19
R9606_291546	BGIR9606_296977	85013	0.62	0.59	0.39	0.73	0.6	0.26	14.24	13.66	9.11	16.69	13.78	6.17	0.533	0.53	12.337	12.213
R9606_335205	BGIR9606_335058	310	0.06	0	0.09	0.04	0	0.04	5.63	0	9.33	4.36	0	4.44	0.05	0.027	4.987	2.933
R9606_370236	BGIR9606_328483	441459	0.17	0	0.13	0	0	0.13	4.16	0	3.34	0	0	3.19	0.1	0.043	2.5	1.063
R9606_315076	BGIR9606_278204	4430	0	0.08	0.03	0	0	0.07	0	11.93	4.39	0	0	9.85	0.037	0.023	5.44	3.283
R9606_102067.1	XM_005248706.1	23595	0	3.47	0.11	1.25	0.72	2.81	0	193.86	6.06	69.48	40.13	159.64	1.193	1.593	66.64	89.75
R9606_68915.1	NM_182489.1	346673	0	0	0	0	0	0.05	0	0	0	0	0	1	0	0.017	0	0.333
R9606_314858	BGIR9606_279692	79954	0	0.15	0.89	0.38	0.2	0.19	0	4.66	27.46	11.35	5.97	5.86	0.347	0.257	10.707	7.727
R9606_119159.1	XM_017005371.1	9448	0.34	0.45	0.12	0.65	0.72	0.5	52.83	70.24	18.54	99.86	111.45	79.02	0.303	0.623	47.203	96.777
R9606_112323.2	XM_017022649.2	81614	0	0.73	0	0	0	0	0	56.85	0	0	0	0	0.243	0	18.95	0
R9606_83175.1	NM_001141972.1	89978	0.23	0.18	0.19	0.19	0.29	0.41	11.91	9.07	9.9	9.76	15	21.35	0.2	0.297	10.293	15.37
R9606_122191.2	XM_011528540.2	128611	0	0	0	0	0	0.01	0	0	0	0	0	1.74	0	0.003	0	0.58
R9606_92715.1	XM_017012293.1	51619	0.02	0	1.75	0.29	3.27	0	0.44	0	35.44	5.8	64.74	0	0.59	1.187	11.96	23.513
R9606_347433	BGIR9606_269868	2582	12.54	13.26	16.49	4.98	5.26	7.9	392.57	414.87	523.96	154.76	163.65	251.37	14.097	6.047	443.8	189.927
R9606_312111	BGIR9606_345835	8798	0.09	0.09	0.1	0.09	0.07	0.12	7.07	6.65	7.82	6.9	5.48	9.12	0.093	0.093	7.18	7.167
R9606_156588.3	XM_011531461.3	7404	0	0	0	0.04	0	0	0	0.12	0	3.25	0	0	0	0.013	0.04	1.083
R9606_35605.1	NM_001204873.1	79716	0	0	0	0	0.72	0	0	0	0	0	32.13	0	0	0.24	0	10.71
R9606_264493	BGIR9606_378101	11140	26.79	25.16	24.29	33.45	12.75	26.17	1016.51	954.23	935.61	1260.05	480.67	1008.9	25.413	24.123	968.783	916.54
R9606_6146.2	NM_017916.2	55011	35.21	35.72	39.2	41.82	42.1	43.94	936.57	949.63	1058.42	1104.16	1112.33	1187.41	36.71	42.62	981.54	1134.633
R9606_3768.2	XM_017020977.2	123016	0	0	0	0.28	2.04	0	0	0	0	12.45	91.28	0	0	0.773	0	34.577
R9606_8477.1	NM_001111033.1	130399	0	0.1	0	0	0	0	0.15	17.49	0	0	0	0	0.033	0	5.88	0
R9606_263747	BGIR9606_276498	51263	0.32	0.28	0.3	0.2	0.14	0.22	38.35	33.82	37.11	23.72	16.18	26.81	0.3	0.187	36.427	22.237
R9606_60413.1	XR_001742062.1	3572	0.8	1.06	0.38	0.69	0.77	0.74	147.38	194.48	71.13	126.08	139.68	138.9	0.747	0.733	137.663	134.887
R9606_337061	BGIR9606_280533	7514	1.01	1.98	0.12	0.82	2.18	1.72	97.08	190.54	11.7	78.12	207.84	168.38	1.037	1.573	99.773	151.447
R9606_333837	BGIR9606_365512	5681	0.27	0.11	0.17	0.18	0.22	0.11	52.77	20.43	32.77	34.82	41.61	22.12	0.183	0.17	35.323	32.85
R9606_371198	BGIR9606_296921	10227	6.32	9.08	8.94	6.53	7.08	6.18	286.14	410.91	411	293.36	318.17	284.26	8.113	6.597	369.35	298.597
R9606_385533	BGIR9606_302916	91137	0.49	0.17	0.18	0.52	0.37	0.48	42.55	14.58	16.1	44.88	31.55	42.4	0.28	0.457	24.41	39.61
R9606_370457	BGIR9606_377717	126321	0.05	0.12	0.05	0.19	0.19	0.16	18.08	42.4	16.78	68.1	68.76	57.96	0.073	0.18	25.753	64.94
R9606_107124.1	XM_017025561.1	147463	0	0.3	0	0.01	0.27	0	0	20.59	0	0.58	18.72	0	0.1	0.093	6.863	6.433
R9606_34240.2	NM_005765.2	10159	15.1	14.17	9.98	12.11	1.37	0.16	664.23	623.04	445.9	528.76	59.89	7.07	13.083	4.547	577.723	198.573
R9606_25841.1	XM_024451397.1	162967	0.08	0.02	0	0.12	0.2	0.16	7.27	1.53	0	10.31	17.62	13.79	0.033	0.16	2.933	13.907
R9606_136213.2	XM_006713110.2	2803	0	0	0.5	1.09	0.39	0	0	0	85.52	183.91	65.58	0	0.167	0.493	28.507	83.163
R9606_346273	BGIR9606_363367	11173	0	0.07	0	0.06	0.16	0.06	0	2.15	0	1.88	4.97	1.93	0.023	0.093	0.717	2.927
R9606_46307.4	XM_005272677.4	8241	0	2.15	0	0	0	0	0	161.03	0	0	0	0	0.717	0	53.677	0
R9606_340257	BGIR9606_269053	391192	0	0.01	0	0.04	0	0.01	0	1.24	0	4.85	0	1.34	0.003	0.017	0.413	2.063
R9606_305016	BGIR9606_375066	105372210	0.07	0.1	0.08	0.08	0.12	0.09	14.26	20.21	16.73	16.28	23.58	19.19	0.083	0.097	17.067	19.683
R9606_115312.1	XR_946786.1	8659	2.34	2.92	2.23	2.12	2.06	2.04	151.29	188.37	146.61	135.88	132.02	134.12	2.497	2.073	162.09	134.007
R9606_111866.1	XR_002959728.1	326340	0.04	0.01	0	0.03	0.03	0.02	5.55	1.57	0.36	4.05	4.34	3.21	0.017	0.027	2.493	3.867
R9606_286455	BGIR9606_376113	148206	0.1	0.09	0.1	0.08	0.05	0.03	23.69	21.19	24.37	19.48	12.65	6.93	0.097	0.053	23.083	13.02
R9606_117771.1	XM_011509705.1	55154	0.42	0.63	0.64	0	0.74	0.36	27.54	40.67	42.12	0	47.48	23.66	0.563	0.367	36.777	23.713
R9606_278721	BGIR9606_354213	10443	0.05	0.02	0.04	0	0.02	0.02	8.77	3.3	7.19	0	3.54	3.78	0.037	0.013	6.42	2.44
R9606_24574.1	XM_024448111.1	59338	0.42	0.18	0	0.09	0.15	0	40.13	16.89	0	8.58	14.65	0	0.2	0.08	19.007	7.743
R9606_401741	BGIR9606_394950	BGIG9606_56128	0	0.21	0.46	0.27	0.27	0.16	0	5.13	11.64	6.68	6.49	4.12	0.223	0.233	5.59	5.763
R9606_322291	BGIR9606_366291	9235	1.23	1.61	1.42	2.59	1.88	0	21.95	28.63	25.56	45.76	33.13	0	1.42	1.49	25.38	26.297
R9606_119373.3	NM_012225.3	10101	26	23.64	35.18	22.16	25.06	24.76	774.41	703.94	1063.91	655.18	741.63	749.28	28.273	23.993	847.42	715.363
R9606_348312	BGIR9606_365988	8558	0.29	1.23	0	1.54	0.96	1.61	13.2	55.52	0.01	69.12	43.09	73.92	0.507	1.37	22.91	62.043
R9606_19706.1	NM_001042428.1	7755	4.51	3.38	3.17	4.8	4.57	3.27	193.94	145.49	138.29	204.68	195.34	142.92	3.687	4.213	159.24	180.98
R9606_379116	BGIR9606_271969	105378909	0.22	0	0	0.15	0.11	0	3.06	0	0	2	1.51	0	0.073	0.087	1.02	1.17
R9606_136076.1	XM_017011188.1	63971	1.97	5.4	2.91	3.41	3.66	3.96	308.64	845.95	463.17	530.09	570.74	631.19	3.427	3.677	539.253	577.34
R9606_304175	BGIR9606_343478	9793	0	0.18	0	0	0	0.17	0	27.31	0	0	0	26.62	0.06	0.057	9.103	8.873
R9606_355872	BGIR9606_285785	26354	0.12	0.12	0.2	0.14	0.22	0.18	26.08	25.48	43.89	30.28	47.02	40.34	0.147	0.18	31.817	39.213
R9606_76585.1	NM_001317912.1	151742	0	0	0	0	0	0.19	0	0	0	0	0	44.48	0	0.063	0	14.827
R9606_114961.1	XM_017007626.1	10144	0	0.22	0.03	0	0.1	0	0	24.91	3.39	0	11.5	0	0.083	0.033	9.433	3.833
R9606_393560	BGIR9606_293257	101928217	0.05	0.04	0.02	0.02	0.04	0.04	4.17	3.44	1.57	1.77	3.3	3.78	0.037	0.033	3.06	2.95
R9606_333815	BGIR9606_377539	BGIG9606_51160	0	0	0	0	0	0	0	0	0	0	0.01	0	0	0	0	0.003
R9606_51758.1	XM_017016444.1	57209	0.08	0.01	0	0	0	0	8.55	1.49	0	0	0	0	0.03	0	3.347	0
R9606_387143	BGIR9606_355482	79587	1.27	1.52	0.58	1	1.48	1.25	160.05	192.12	73.76	125.56	185.08	159.89	1.123	1.243	141.977	156.843
R9606_45976.4	XM_005255215.4	23274	0	0	0.04	0.01	0	0	0	0	2.58	0.36	0	0	0.013	0.003	0.86	0.12
R9606_96932.2	NM_000836.2	2906	9.63	9.78	10.46	11.16	11.78	11.53	1071.15	1087.48	1180.79	1231.87	1301.66	1302.91	9.957	11.49	1113.14	1278.813
R9606_62540.2	XM_017025004.2	7343	0.92	1.41	3.86	0	3.58	2.71	60.46	92.31	256.63	0	232.81	180.42	2.063	2.097	136.467	137.743
R9606_299813	BGIR9606_310766	105377975	0	0.01	0.01	0	0	0.01	1.28	2.41	3.67	0	0	2.71	0.007	0.003	2.453	0.903
R9606_5083.1	NM_001308108.1	9627	0	0	0	0	0.06	0	0	0	0	0	3.19	0	0	0.02	0	1.063
R9606_281974	BGIR9606_323136	23484	0	0.15	0.05	0.15	0.31	0	0	11.6	3.97	11.55	23.35	0	0.067	0.153	5.19	11.633
R9606_19341.2	XM_017009111.2	153443	0.63	0.27	0	0.77	1.11	0.56	19.56	8.55	0	23.7	34.51	17.66	0.3	0.813	9.37	25.29
R9606_356845	BGIR9606_326073	9705	0	0	0.01	0	0	0	1.21	3.08	4.77	1.16	1.07	2	0.003	0	3.02	1.41
R9606_137090.1	XR_001755383.1	9609	0.59	0	0	0	0	0	65.07	0	0	0.16	0	0	0.197	0	21.69	0.053
R9606_120615.2	XM_017015924.2	2263	0	0	0	0.22	0	0.05	0	0	0	18.42	0	3.92	0	0.09	0	7.447
R9606_20153.4	NM_058166.4	117854	2.52	2.62	2.29	1.09	1.3	1.56	176.91	183.81	163.23	76.06	91.04	111.59	2.477	1.317	174.65	92.897
R9606_103515.2	NM_017423.2	51809	10.43	9.22	6.24	6.17	4.57	5.28	979.45	865.22	594.73	575.41	426.64	504.15	8.63	5.34	813.133	502.067
R9606_335430	BGIR9606_279537	285095	0.14	0.07	0.08	0.17	0.15	0.17	22.75	11.09	13.76	27.69	25.52	28.27	0.097	0.163	15.867	27.16
R9606_307728	BGIR9606_354465	2308	0.02	0	0.01	0.02	0	0.01	13.09	0	9.33	13.21	2.48	4.94	0.01	0.01	7.473	6.877
R9606_363595	BGIR9606_340248	119710	0.09	0.13	0.09	0.13	0	0	16.69	23.67	16.7	24.03	0	0	0.103	0.043	19.02	8.01
R9606_31811.4	NM_000543.4	6609	2.18	2.12	2.83	0.89	2.13	1.25	116.97	113.62	153.73	47.28	113.51	68.11	2.377	1.423	128.107	76.3
R9606_326793	BGIR9606_328881	220869	0	0	0	0	0	0	0.8	0	0	0	0	0	0	0	0.267	0
R9606_131131.2	XM_011545673.2	100289279	0.1	0.05	0.03	0.05	0.05	0.1	9.6	4.33	2.5	4.4	4.97	9.46	0.06	0.067	5.477	6.277
R9606_365105	BGIR9606_335511	51196	0.13	0.07	0.01	0	0.1	0	25.86	12.92	2.19	0	19.66	0	0.07	0.033	13.657	6.553
R9606_341801	BGIR9606_264779	64789	0	0	0	0.09	0.07	0	0	0	0	4.99	4.01	0	0	0.053	0	3
R9606_17668.3	NM_016343.3	1063	7.5	5.76	5.96	5.62	6.12	5.25	1691.09	1299.27	1364.06	1258.76	1372.56	1204.59	6.407	5.663	1451.473	1278.637
R9606_338845	BGIR9606_315266	84132	0.08	0.12	0.08	0.11	0.05	0.05	28.54	39.56	29.5	37.04	17.72	17.81	0.093	0.07	32.533	24.19
R9606_363574	BGIR9606_366521	729978	0.18	0.09	0.17	0.1	0.1	0.12	14.01	7.11	13.14	7.71	7.74	9.19	0.147	0.107	11.42	8.213
R9606_383474	BGIR9606_379801	79149	0	0	0.02	0.02	0	0.04	0	0	1.29	1.86	0	3.36	0.007	0.02	0.43	1.74
R9606_291996	BGIR9606_329113	23230	0.03	0	0	0	0	0.04	7.46	0	0	0	0	9.78	0.01	0.013	2.487	3.26
R9606_324934	BGIR9606_287223	53833	0.01	0.01	0.01	0	0	0.01	4.24	4.56	3.84	0	0	2.12	0.01	0.003	4.213	0.707
R9606_355048	BGIR9606_344655	27314	0	0.01	0.01	0.01	0	0	0	9.16	5.8	9.5	0.83	0	0.007	0.003	4.987	3.443
R9606_343357	BGIR9606_308990	8334	0	0.05	0	0.01	0	0	0	4.21	0	0.52	0	0	0.017	0.003	1.403	0.173
R9606_320895	BGIR9606_376231	8725	0.04	0.03	0.04	0.04	0.03	0.04	26.3	21.99	24.76	28.09	16.98	25.05	0.037	0.037	24.35	23.373
R9606_300440	BGIR9606_357439	5527	0	0.1	0.08	0.07	0.04	0.05	0	21.84	18.35	15.51	9.81	11.41	0.06	0.053	13.397	12.243
R9606_13037.1	XR_921984.1	84976	0	0	0.91	0	0	0	0	0	24.27	0	0	0	0.303	0	8.09	0
R9606_393200	BGIR9606_348484	5025	0.63	0.82	0	0	0	0.95	6.6	8.56	0	0	0	10.01	0.483	0.317	5.053	3.337
R9606_117109.2	XM_005264380.2	54812	0.28	0.81	1.35	0.93	0.98	0.98	24.78	72.59	122.78	83.04	87.65	89.18	0.813	0.963	73.383	86.623
R9606_331033	BGIR9606_352687	675	1.92	1.87	0.94	1.42	1.49	1.48	499.02	487.37	248.59	366.67	384.08	391.32	1.577	1.463	411.66	380.69
R9606_292032	BGIR9606_263925	7799	0.02	0.01	0.02	0.02	0.02	0.01	11.59	5.67	12.63	12.04	13.38	5.36	0.017	0.017	9.963	10.26
R9606_316076	BGIR9606_343621	29015	0	0.58	0	0	0.36	0	0	21.53	0	0	13.5	0	0.193	0.12	7.177	4.5
R9606_322495	BGIR9606_272286	27246	0.11	0.05	0.12	0.08	0	0.24	23.62	11.56	25.23	17.74	0	51.26	0.093	0.107	20.137	23
R9606_9998.1	NM_001321705.1	6203	2.75	3.31	4.25	0.53	2.92	3.78	33.53	40.33	52.49	6.45	35.28	46.79	3.437	2.41	42.117	29.507
R9606_319380	BGIR9606_371039	26073	14.8	14.89	13.9	14.55	15.82	15.34	1964.14	1975.72	1873.17	1917.82	2085.64	2069.28	14.53	15.237	1937.677	2024.247
R9606_17600.4	NM_018475.4	55858	5.96	5.98	9.62	4.68	3.72	7.92	254.01	254.94	416.35	198.15	157.73	343	7.187	5.44	308.433	232.96
R9606_146273.3	XM_005249719.3	285955	0	0.17	0	0	0	0	0	14.68	0	0	0	0	0.057	0	4.893	0
R9606_361245	BGIR9606_276351	285033	0.38	0.34	0.17	0.35	0.4	0.37	62.81	56.25	28.25	58.28	66.36	62.77	0.297	0.373	49.103	62.47
R9606_302826	BGIR9606_287686	64747	0	0	0.06	0.23	0.08	0.15	0	0	3.8	14.54	4.98	9.75	0.02	0.153	1.267	9.757
R9606_121989.2	XR_945874.2	9231	0.1	0.09	0	0	0	0	10.09	8.74	0	0	0	0	0.063	0	6.277	0
R9606_100132.2	XM_011522012.2	79705	0	0	0	0	0	0	0	0	0	0.68	0	0	0	0	0	0.227
R9606_58036.6	NM_013290.6	29893	0	0	0	0	0	0.74	0	0	0	0	0	22.77	0	0.247	0	7.59
R9606_282590	BGIR9606_347941	283431	0	0.05	0	0	0	0	0	3.34	0	0	0	0	0.017	0	1.113	0
R9606_271620	BGIR9606_328967	105376072	0	0.08	0	0	0.03	0	0	1.15	0	0	0.48	0	0.027	0.01	0.383	0.16
R9606_368821	BGIR9606_316584	5383	0.11	0.24	0.19	0.22	0.2	0.18	24.92	56.9	44.79	52.49	46.11	44.01	0.18	0.2	42.203	47.537
R9606_367753	BGIR9606_292273	57552	0.06	0.16	0.24	0.05	0	0.11	1.19	2.95	4.51	0.85	0	2.12	0.153	0.053	2.883	0.99
R9606_17707.4	XM_005271505.4	27034	1.36	2.01	1.24	0.84	1.2	0.66	94.74	140.42	88.31	57.97	83.32	46.65	1.537	0.9	107.823	62.647
R9606_265138	BGIR9606_289087	23122	0	0	0.02	0	0	0	0	0	3.03	0.01	0	0	0.007	0	1.01	0.003
R9606_263672	BGIR9606_304962	105374658	0	0	0	0.06	0	0	0	0	0	0.96	0	0	0	0.02	0	0.32
R9606_95487.1	XM_017016260.1	403	0.09	0.09	0	0.08	0	0	7.63	7.65	0	6.79	0	0	0.06	0.027	5.093	2.263
R9606_401036	BGIR9606_398629	BGIG9606_59794	0.05	0.03	0	0	0.02	0.05	1.64	1.05	0	0	0.72	1.45	0.027	0.023	0.897	0.723
R9606_313032	BGIR9606_353691	10673	0.11	0.12	0.03	0.12	0.11	0.12	64.39	68.58	18.6	67.42	60.91	72.31	0.087	0.117	50.523	66.88
R9606_270310	BGIR9606_303684	285613	1.45	2.09	1.25	1.33	1.22	0.93	323.61	468.16	284.78	294.58	272.18	210.61	1.597	1.16	358.85	259.123
R9606_346153	BGIR9606_346002	25977	0.2	0.49	0.08	0.08	0.16	0	24.48	59.58	9.7	9.57	19.01	0	0.257	0.08	31.253	9.527
R9606_92243.1	XM_017004709.1	64427	0.22	0.17	0	0.47	0	0	14.71	10.99	0	30.81	0	0	0.13	0.157	8.567	10.27
R9606_2887.2	XM_011538116.2	23583	0.87	0	0.68	0	0.99	0.52	30.32	0	23.85	0	34.27	18.48	0.517	0.503	18.057	17.583
R9606_115239.2	XM_011510784.2	200576	0	0	0.04	0	0.05	0.22	0	0	8.84	0	9.91	47.78	0.013	0.09	2.947	19.23
R9606_66131.2	XM_011525486.2	9400	0.34	0	0	0	0	0	19.59	0	0	0	0	0	0.113	0	6.53	0
R9606_32288.2	XM_011521003.2	65125	0	0	0	0.06	0	0	0	0	0	14.49	0	0	0	0.02	0	4.83
R9606_85743.1	NM_001163265.1	9468	0	0.02	0	0	0	0	0	2.13	0	0	0	0	0.007	0	0.71	0
R9606_36788.1	XM_017023621.1	728689	17.66	20.96	37.12	15.63	17.14	21.61	797.71	946.06	1701.61	700.51	769.11	991.42	25.247	18.127	1148.46	820.347
R9606_317019	BGIR9606_323399	2339	0.6	0.09	0.24	0.18	0.6	0.16	12.55	1.9	5.11	3.79	12.46	3.44	0.31	0.313	6.52	6.563
R9606_47667.1	XM_017000746.1	23126	0	0.19	0	0	0.01	0	0	26.43	0	0	1.03	0	0.063	0.003	8.81	0.343
R9606_15013.1	XM_017027599.1	10904	0.33	0.32	0.3	0.65	0.53	0.48	21.66	20.98	19.63	41.96	34.15	31.63	0.317	0.553	20.757	35.913
R9606_313041	BGIR9606_300168	5356	1.35	0.88	2.98	2.17	2.28	0.07	86.32	56.29	193.09	137.73	144.79	4.7	1.737	1.507	111.9	95.74
R9606_40573.2	NM_001206541.2	832	0	0.08	0	0.08	0	0	0	3.65	0	3.81	0	0	0.027	0.027	1.217	1.27
R9606_309430	BGIR9606_307404	3035	0	0.8	0.98	0.35	0.54	0.46	0	3.65	4.56	1.6	2.43	2.15	0.593	0.45	2.737	2.06
R9606_293771	BGIR9606_299183	103689918	0.01	0.02	0.01	0.02	0.01	0.01	3.19	3.89	2.14	5.11	2.68	1.7	0.013	0.013	3.073	3.163
R9606_267612	BGIR9606_394229	BGIG9606_55115	0	0	0.49	0	0.1	0	0	0	35.55	0	7.11	0	0.163	0.033	11.85	2.37
R9606_267860	BGIR9606_330302	1759	0.65	0.8	0.6	0.58	0.75	0.6	99.95	121.98	93.92	88.64	114.38	92.69	0.683	0.643	105.283	98.57
R9606_113010.2	XR_001754433.2	9217	0	0	0	0.24	0.06	0.86	0	0	0	4.53	1.15	16.57	0	0.387	0	7.417
R9606_313389	BGIR9606_362918	53944	0.07	0.04	0.02	0.05	0.03	0.03	8.56	4.95	2.56	5.78	3.64	4.26	0.043	0.037	5.357	4.56
R9606_65677.2	XM_017004212.2	4735	1.77	2.66	2.31	4.6	3.88	3.96	154.31	231.99	205.34	398.57	337.05	351.45	2.247	4.147	197.213	362.357
R9606_16192.1	NM_001350320.1	2037	2.94	2.83	2.58	2.12	1.98	1.6	226.77	217.72	201.5	162.5	151.67	125.64	2.783	1.9	215.33	146.603
R9606_288879	BGIR9606_324872	105375751	0.01	0.01	0.02	0.01	0	0.01	3.36	3.34	9.19	4.65	0	2.62	0.013	0.007	5.297	2.423
R9606_38035.2	NM_001284236.2	9765	0	0.16	0.25	0	0.22	0.24	0	38.82	59.86	0	51.38	59.06	0.137	0.153	32.893	36.813
R9606_28799.2	XM_005268581.2	10956	31.14	31.24	31.11	27.9	23.98	23.13	1812.57	1817.15	1837.93	1611.84	1386.5	1367.87	31.163	25.003	1822.55	1455.403
R9606_6432.2	XM_011522246.2	9640	0	0	0	1.14	0.36	1.08	0	0	0	192.61	60.87	187.61	0	0.86	0	147.03
R9606_353127	BGIR9606_296803	2580	2.3	2.55	1.24	2.88	2.89	2.85	428.71	476.22	235.17	533.55	535.35	539.8	2.03	2.873	380.033	536.233
R9606_378804	BGIR9606_332288	445577	0.04	0.07	0.02	0.04	0.03	0.03	20.41	31.98	10.34	17.74	14.06	11.72	0.043	0.033	20.91	14.507
R9606_335090	BGIR9606_380600	58476	0	0	0	0	0.07	0	0	0	0	0	27.54	0	0	0.023	0	9.18
R9606_89107.1	NM_001242918.1	54469	2.06	0	1.27	1.47	0.74	1.51	67.93	0	42.41	48.04	24.09	50.55	1.11	1.24	36.78	40.893
R9606_280448	BGIR9606_273660	163486	0.01	0.01	0.01	0.01	0.02	0.01	4	6.64	4.57	5.75	8.32	5.5	0.01	0.013	5.07	6.523
R9606_24329.3	NM_152653.3	7325	0.66	0.35	1.46	0.77	0.71	0.41	25.14	13.31	56.3	29.07	26.67	15.68	0.823	0.63	31.583	23.807
R9606_122757.3	XM_005257150.3	2186	0.02	0.13	0	0.12	0	0.42	5.52	32.6	0	30.74	0	108.92	0.05	0.18	12.707	46.553
R9606_354935	BGIR9606_309701	23607	0	0	0.48	0	0	0	0	0	59.18	0	0	0	0.16	0	19.727	0
R9606_371027	BGIR9606_275473	23433	4.65	5.42	1.79	5.65	4.43	3.54	140.55	163.72	54.76	169.41	133.05	108.64	3.953	4.54	119.677	137.033
R9606_317687	BGIR9606_327079	7534	0.63	0.57	0	0.21	0.28	0.89	26.43	24.21	0	8.6	11.95	38.38	0.4	0.46	16.88	19.643
R9606_96168.1	XM_006719969.1	55002	0.15	1.35	2	0.69	1.34	2.38	9.62	83.96	126.42	42.67	82.81	150.23	1.167	1.47	73.333	91.903
R9606_116955.1	XM_017007186.1	79740	0.01	0	0	0	0	0	0.36	0	0	0	0	0	0.003	0	0.12	0
R9606_111428.1	XR_002958353.1	7297	3.85	3.4	2.6	1.93	2.14	2.3	449.63	397.48	308.1	223.84	248.23	272.67	3.283	2.123	385.07	248.247
R9606_35100.2	XR_001740117.2	285343	1.18	0.13	0.44	1.36	1.53	0.94	118.02	13.28	44.41	135.56	152.46	95.66	0.583	1.277	58.57	127.893
R9606_138836.2	NM_181843.2	254552	0.53	0.79	0	1.23	0.42	0.93	9.17	13.48	0	20.93	7.1	16.21	0.44	0.86	7.55	14.747
R9606_88377.1	XM_017028658.1	2130	0	0.63	3.26	0	0.08	0	0	30.11	159	0	3.73	0	1.297	0.027	63.037	1.243
R9606_53166.1	NM_001284426.1	25924	0	0	0.09	0.14	0	0	0	0	9	14.48	0	0	0.03	0.047	3	4.827
R9606_40056.3	NM_001421.3	2000	0	0.23	0	0	0	0.21	0	21.13	0	0	0	19.04	0.077	0.07	7.043	6.347
R9606_48156.2	NM_001166271.2	221178	0	0.04	0	1.63	0	0	0	7.19	0	299.82	0	0	0.013	0.543	2.397	99.94
R9606_380313	BGIR9606_394769	BGIG9606_55311	0.13	0	0.24	0.19	0	0.33	6.46	0	11.88	9.06	0	16.33	0.123	0.173	6.113	8.463
R9606_76359.1	NM_206880.1	285659	0	0	0	0.05	0	0	0	0	0	1	0	0	0	0.017	0	0.333
R9606_295530	BGIR9606_322406	64327	0.05	0.06	0.05	0.06	0.06	0.07	12.54	14.73	12.24	14.51	15.12	15.85	0.053	0.063	13.17	15.16
R9606_40347.3	XR_430030.3	284004	0	0	0	0.9	0.15	0.5	0	0	0	37.56	6.09	21.17	0	0.517	0	21.607
R9606_270012	BGIR9606_279166	BGIG9606_38362	0.06	0.03	0.04	0	0.14	0	2.08	1.09	1.27	0	4.79	0	0.043	0.047	1.48	1.597
R9606_349714	BGIR9606_321131	105375421	0.06	0	0.12	0.15	0	0.13	1.31	0	2.81	3.31	0	2.92	0.06	0.093	1.373	2.077
R9606_22899.1	NM_001184976.1	3071	0	0	0	0	0	0.06	0	0	0	0	0	5.11	0	0.02	0	1.703
R9606_372961	BGIR9606_350909	25834	0.03	0	0	0	0.03	0	1.05	0	0	0	1.06	0	0.01	0.01	0.35	0.353
R9606_278142	BGIR9606_355994	55012	0.35	0.36	0.26	0.31	0.45	0.15	19.37	20.3	14.99	17.36	24.95	8.61	0.323	0.303	18.22	16.973
R9606_382151	BGIR9606_313767	23097	0.37	0.36	0.38	0.51	0.55	0.37	69.11	66.4	72.11	94.83	101.19	70.25	0.37	0.477	69.207	88.757
R9606_387672	BGIR9606_392930	BGIG9606_54454	8.32	4.06	9.7	7.22	2.12	3.61	159.76	78	189.14	137.72	40.45	70.38	7.36	4.317	142.3	82.85
R9606_353451	BGIR9606_286148	101927111	0	0.11	0	0	0	0	0	1	0	0	0	0	0.037	0	0.333	0
R9606_79803.1	XM_017020898.1	107984562	0	0	0.23	0	0	0	0	0	5.92	0	0	0	0.077	0	1.973	0
R9606_94968.2	XM_011542854.2	4863	0.18	0.79	1.07	0.25	0.49	0.47	32.3	139.84	191.52	43.52	86.08	84.74	0.68	0.403	121.22	71.447
R9606_313139	BGIR9606_360664	23431	0	0.14	0	0	0	0	0	1.19	0	0	0	0	0.047	0	0.397	0
R9606_373682	BGIR9606_347734	11163	0.14	0.12	0.13	0.13	0.11	0.14	61.43	51.56	55.49	58.04	49.64	61.28	0.13	0.127	56.16	56.32
R9606_353686	BGIR9606_334299	220930	0	0	0.05	0	0	0	0	0	1.08	0	0	0	0.017	0	0.36	0
R9606_308175	BGIR9606_377969	51293	0.2	0.51	0.46	0.35	0	0.12	8.12	20.86	19.36	14.16	0	5.02	0.39	0.157	16.113	6.393
R9606_394240	BGIR9606_388854	112268302	0	0	0	0.06	0	0.04	0	0	0	1.72	0	1.12	0	0.033	0	0.947
R9606_290343	BGIR9606_325964	59339	0.05	0.04	0.02	0.03	0.03	0.05	6.7	4.81	3.23	4.09	4.31	7.03	0.037	0.037	4.913	5.143
R9606_315681	BGIR9606_287358	105374140	0.01	0.01	0.01	0.02	0.01	0.01	10.35	10.55	5.98	13.05	8.53	8.26	0.01	0.013	8.96	9.947
R9606_299494	BGIR9606_275035	114818	0.03	0.03	0.04	0.02	0.02	0.03	65.57	67.42	79.57	45.8	49.02	57.52	0.033	0.023	70.853	50.78
R9606_136236.4	NM_001449.4	2273	0.31	0.8	0	1.34	0.36	0.73	16.74	43.3	0	72.12	19.43	40.07	0.37	0.81	20.013	43.873
R9606_59291.1	NM_198427.1	63827	1.22	1.85	1.45	1.74	1.96	2.31	75.74	114.67	91.56	107.36	121.09	145.54	1.507	2.003	93.99	124.663
R9606_368867	BGIR9606_296588	60684	0.21	0.27	0.07	0.28	0.66	0.04	16.62	20.74	5.68	21.87	51.58	3.58	0.183	0.327	14.347	25.677
R9606_343938	BGIR9606_279094	93349	1.17	1.14	0.32	1.64	1.71	1.5	151.51	148.24	41.63	211.68	220.98	197.98	0.877	1.617	113.793	210.213
R9606_3554.3	XM_011518582.3	2889	0.12	0.15	0.02	0.07	0.08	0.08	8.83	11.06	1.53	5.01	5.61	6.09	0.097	0.077	7.14	5.57
R9606_314079	BGIR9606_320199	81552	0	0.16	0	0	0	0	0	10.55	0	0	0	0	0.053	0	3.517	0
R9606_358758	BGIR9606_333866	10276	0.29	0.35	0.11	0.46	0.15	0.16	4.36	5.2	1.71	6.82	2.27	2.37	0.25	0.257	3.757	3.82
R9606_320233	BGIR9606_340826	823	0.04	0.09	0.06	0.02	0.02	0.12	6.71	17.02	11.7	4.13	4.47	22.12	0.063	0.053	11.81	10.24
R9606_379615	BGIR9606_296492	60559	0.05	0.06	0.04	0.06	0.06	0.03	7.99	10.13	7.38	10.13	10.76	5.2	0.05	0.05	8.5	8.697
R9606_325297	BGIR9606_293991	399	0	0	0	0	0	0	2.18	1.19	0	0	0	0	0	0	1.123	0
R9606_305679	BGIR9606_286619	25945	0.1	0	0	0	0	0	3.74	0	0	0	0	0	0.033	0	1.247	0
R9606_44835.1	NM_001318474.1	162239	0	0	1.03	0	0	0	0	0	73.52	0	0	0	0.343	0	24.507	0
R9606_352010	BGIR9606_364985	10847	0.46	0.44	0.53	0.36	0.41	0.31	234.47	222.36	272.49	182.43	206.43	160.07	0.477	0.36	243.107	182.977
R9606_323680	BGIR9606_311692	6908	3.08	1.31	2.62	0.94	2.2	1.38	128.22	54.6	110.95	38.76	91.26	58.48	2.337	1.507	97.923	62.833
R9606_295189	BGIR9606_313739	8936	1.27	0.88	0.36	0.59	0	1.73	74.7	52.14	21.44	34.54	0	103.49	0.837	0.773	49.427	46.01
R9606_151036.2	NM_001031800.2	261726	5.17	3.58	2.32	6.14	6.87	7.19	102.3	70.76	46.61	120.72	135.13	144.7	3.69	6.733	73.223	133.517
R9606_326220	BGIR9606_264192	55219	0.35	0	1.3	0	0	0.4	29.91	0	111.25	0	0	33.89	0.55	0.133	47.053	11.297
R9606_45316.1	NM_001271836.1	90060	0	0	0	0.05	0	0	0	0	0	4.62	0	0	0	0.017	0	1.54
R9606_62922.1	NM_001278695.1	29933	0	0.03	0	0	0	0	0	1.72	0	0	0	0	0.01	0	0.573	0
R9606_338136	BGIR9606_365555	9057	1.48	1.08	0.37	1.29	0.23	1.25	190.96	139.68	48.33	166.33	28.99	164.23	0.977	0.923	126.323	119.85
R9606_293676	BGIR9606_356837	9628	0.04	0.08	0.01	0.09	0.07	0.04	8.02	14.91	2.43	16.65	13.53	7.67	0.043	0.067	8.453	12.617
R9606_144755.2	XM_017022550.2	7337	0.1	0	0	0.04	0	0	14.13	0	0	5.62	0	0	0.033	0.013	4.71	1.873
R9606_104991.2	NM_001005566.2	390190	0.04	0	0	0	0	0	1	0	0	0	0	0	0.013	0	0.333	0
R9606_329720	BGIR9606_357464	55778	0.43	0.47	0.26	0.19	0.41	0.28	69.34	75.09	42.33	30.41	66.19	45.43	0.387	0.293	62.253	47.343
R9606_46499.1	NM_001161705.1	631	0	0.71	1.05	0	0	0	0	31.41	47.59	0	0	0	0.587	0	26.333	0
R9606_337139	BGIR9606_287695	85476	0.03	0	0	0.06	0.03	0.12	1	0	0	2.15	1.08	4.15	0.01	0.07	0.333	2.46
R9606_124304.1	XM_024449882.1	23582	2.31	1.09	1.13	1.03	0.5	1.36	85.09	40.36	42.21	37.54	18.31	50.91	1.51	0.963	55.887	35.587
R9606_65776.1	XM_024449072.1	56938	0	0.04	0	0	0	0	0	6.85	0	0	0	0	0.013	0	2.283	0
R9606_156459.4	NM_173809.4	282991	0	0.08	0	0	1.46	0	0	4.35	0	0	83.93	0	0.027	0.487	1.45	27.977
R9606_62810.1	NM_001330111.1	84316	0.17	0	2.92	0	0	0	2.56	0	45.79	0	0	0	1.03	0	16.117	0
R9606_12009.1	NM_001085368.1	79027	0.02	0	0	0	0	0.71	2.36	0	0	0	0	73.39	0.007	0.237	0.787	24.463
R9606_328281	BGIR9606_339002	7073	0.38	0.29	1.56	0.64	0.24	0.22	46.11	35.16	189.23	75.82	28.58	26.54	0.743	0.367	90.167	43.647
R9606_326496	BGIR9606_349148	6337	14.14	13.39	26.75	11.42	11.52	13.91	560.67	530.43	1076.43	449.39	453.59	560.03	18.093	12.283	722.51	487.67
R9606_118188.2	XM_005257145.2	2145	1.78	0	0	0	0	1.5	172.54	0.28	0	0	0	147.34	0.593	0.5	57.607	49.113
R9606_286666	BGIR9606_286749	4045	0	0	0	0.36	0	0	0	0	0	5.04	0	0	0	0.12	0	1.68
R9606_129258.2	XR_938776.2	83891	0.35	0	0	0	0	0	22.45	0	0	0	0	0	0.117	0	7.483	0
R9606_32431.1	XM_017012461.1	57180	0	0.13	0.01	0.19	0	0.12	0	3.89	0.35	5.79	0	3.95	0.047	0.103	1.413	3.247
R9606_106587.4	NM_002639.4	5268	13.45	15.12	12.51	8.61	8.5	8.34	768	863	725	488	482	484	13.693	8.483	785.333	484.667
R9606_354123	BGIR9606_375893	58513	3.86	1.75	5.26	3.94	3.9	4.1	241.2	109.29	333.86	244.31	242.08	260	3.623	3.98	228.117	248.797
R9606_82712.1	NM_001242497.1	29057	0	0	0.5	0	0	0.82	0	0	17.23	0	0	28.42	0.167	0.273	5.743	9.473
R9606_46125.3	XM_011516224.3	4289	0.59	2.07	0	0	0.76	0.23	19.19	66.82	0	0	24.53	7.53	0.887	0.33	28.67	10.687
R9606_18435.1	NM_001354188.1	636	0.23	0	0.37	0.52	0.01	0.35	45.51	0	74.42	102.21	1.99	70.53	0.2	0.293	39.977	58.243
R9606_28585.1	NM_001310123.1	6311	5.38	5.81	6.66	4.19	4.35	3.28	439.06	473.23	551.09	339.28	352.33	271.41	5.95	3.94	487.793	321.007
R9606_313425	BGIR9606_266231	100506392	0.27	0.15	0.1	0.27	0.23	0.27	36.74	21.05	14.46	36.79	32.32	38.67	0.173	0.257	24.083	35.927
R9606_95480.2	XM_005246654.2	54842	3.1	3.12	4.28	4.29	3.17	4.65	316.39	318.05	443.61	434.3	320.96	481.38	3.5	4.037	359.35	412.213
R9606_304016	BGIR9606_391420	7626	0.04	0.06	0.01	0.05	0.09	0.05	5.29	6.78	1.78	5.31	10.34	5.52	0.037	0.063	4.617	7.057
R9606_291676	BGIR9606_282603	3694	0	0.01	0	0	0.01	0	0	3.76	1.12	1.69	4.62	0.92	0.003	0.003	1.627	2.41
R9606_117404.1	NM_001278240.1	7743	0	0	0	0.09	0	0	0	0	0	6.58	0	0	0	0.03	0	2.193
R9606_380210	BGIR9606_314752	101928923	0.01	0.01	0	0.01	0	0.01	20.03	16.84	6.22	23.7	1.19	20.99	0.007	0.007	14.363	15.293
R9606_49580.2	NM_001005181.2	196335	0	0.03	0.02	0	0.03	0	0	0.81	0.43	0	0.8	0	0.017	0.01	0.413	0.267
R9606_23618.4	NM_014781.4	9821	0	0	0	0	0	0	0	0	0	0	0	0.05	0	0	0	0.017
R9606_14495.4	NM_152311.4	119467	0.08	0	0	0.08	0.04	0	2	0	0	2	1	0	0.027	0.04	0.667	1
R9606_361547	BGIR9606_340358	9776	0.08	0.05	0	0.04	0	0	22.8	15.36	0	11.3	1.12	0	0.043	0.013	12.72	4.14
R9606_91435.2	XM_017023853.2	90835	0.11	0	0	0	0	0	3.89	0	0	0	0	0	0.037	0	1.297	0
R9606_302225	BGIR9606_380931	100505783	0.1	0.66	0.32	0.49	0.59	0.84	3.67	24.16	12	17.7	21.34	31.14	0.36	0.64	13.277	23.393
R9606_264980	BGIR9606_377617	83855	0	0.53	0.27	0	0.72	0.21	0	29.98	15.48	0	40.55	12.08	0.267	0.31	15.153	17.543
R9606_311098	BGIR9606_265368	84251	0	0	0	0.01	0	0.01	0	1.92	0	2.48	1.96	3.03	0	0.007	0.64	2.49
R9606_367511	BGIR9606_331559	105376037	0.09	0	0.08	0.07	0.09	0.1	10.31	0	9.37	7.97	9.52	10.59	0.057	0.087	6.56	9.36
R9606_77228.2	XR_001747191.2	64429	6.84	3.57	7.49	6.25	3.12	5.18	376.84	196.27	418.96	341.65	170.81	289.89	5.967	4.85	330.69	267.45
R9606_50752.1	XM_024453406.1	23023	0.05	0	0	0.16	0.19	0	6.18	0	0	20.7	25.37	0.16	0.017	0.117	2.06	15.41
R9606_263941	BGIR9606_334651	5592	0.36	0.56	0.66	0.16	0.23	0.14	73.84	116.03	137.96	32.55	47.13	29.03	0.527	0.177	109.277	36.237
R9606_137172.1	NM_001316998.1	113835	0	0	0.01	0	0	0	0	0	1	0	0	0	0.003	0	0.333	0
R9606_18976.1	XM_017023419.1	55565	0.04	0.02	0.12	0	0	0	1.58	0.6	4.65	0	0	0	0.06	0	2.277	0
R9606_354750	BGIR9606_387546	7403	0.07	0.08	0.06	0.06	0.05	0.07	51.38	65.2	50.41	45.28	36.93	52.38	0.07	0.06	55.663	44.863
R9606_31026.2	XM_011527899.2	2639	0.2	0.39	0.26	0.4	0.4	0.38	11.31	22.73	15.15	23.11	23.27	22.24	0.283	0.393	16.397	22.873
R9606_11197.1	NM_001171182.1	91687	0.21	0.85	1.7	0.36	0.69	1.15	9.71	39.29	80.28	16.45	31.7	54.16	0.92	0.733	43.093	34.103
R9606_10899.1	XM_024454191.1	6691	0.08	0.07	0	0	0	0	1.9	1.57	0	0	0	0	0.05	0	1.157	0
R9606_325794	BGIR9606_338841	10285	1.21	0.39	1.56	0.97	0.04	0.73	56.71	18.31	74.06	45.01	1.69	34.85	1.053	0.58	49.693	27.183
R9606_5328.3	XM_005254872.3	170691	0	0	0	0.05	0	0	0	0	0	8.47	0	0	0	0.017	0	2.823
R9606_46344.2	NM_001099293.2	285643	0.02	0.02	0	0.04	0	0.03	1.89	1.56	0.33	3.34	0.05	2.84	0.013	0.023	1.26	2.077
R9606_333234	BGIR9606_304196	64901	0.19	0.29	0.13	0.46	0.36	0.25	26.25	38.86	17.83	62.83	48.05	33.94	0.203	0.357	27.647	48.273
R9606_307694	BGIR9606_350412	10193	1.64	1.37	0.51	0.94	1.9	0.6	49.13	40.79	15.47	27.99	56.53	18.35	1.173	1.147	35.13	34.29
R9606_93373.1	XM_017020415.1	219287	0	0	0	0	0	0	0	0	0	0	0.87	0	0	0	0	0.29
R9606_377484	BGIR9606_272903	6746	0.66	0	0.64	0.63	0	0	16.09	0	15.85	15.28	0	0	0.433	0.21	10.647	5.093
R9606_280899	BGIR9606_283896	65080	0.02	0.05	0.02	0.04	0.02	0.04	1.92	4.77	1.68	3.85	1.7	3.71	0.03	0.033	2.79	3.087
R9606_143022.1	XM_024450284.1	440345	3.27	2.38	3.08	4.06	3.46	3.07	300.77	218.38	287.36	370.38	316.14	286.89	2.91	3.53	268.837	324.47
R9606_342186	BGIR9606_329063	301	0.18	0.21	0.13	0.33	0.33	0.19	11.76	13.96	8.49	21.68	21.55	12.82	0.173	0.283	11.403	18.683
R9606_149875.1	XM_017028372.1	5211	0	0	0.39	1.05	0.01	0	0	0	26.71	70.54	0.35	0	0.13	0.353	8.903	23.63
R9606_309536	BGIR9606_362418	84978	0.28	0.24	0.36	0.18	0.21	0.21	33.55	28.6	44.38	21.19	25.25	26.14	0.293	0.2	35.51	24.193
R9606_87547.2	NM_001975.2	2026	63.9	68.39	81.73	48.1	62.76	69.1	3353.72	3587.23	4354.32	2505.75	3272.14	3684.78	71.34	59.987	3765.09	3154.223
R9606_72842.1	XM_017003657.1	23332	0.1	0.33	0.24	0.09	0.18	0.03	17.29	59.19	44.14	15.56	32.68	6.18	0.223	0.1	40.207	18.14
R9606_289613	BGIR9606_386646	91695	2.16	2.52	2.81	3.34	3.05	2.39	159.21	185.67	210.33	244.39	223.24	178.85	2.497	2.927	185.07	215.493
R9606_32764.1	NM_001190837.1	1639	0	0	0	0	0	0.16	0	0	0	0	0	16.3	0	0.053	0	5.433
R9606_287416	BGIR9606_385187	11078	5.67	4.27	6.22	4.29	5.99	5.89	581.48	437.2	647.56	436.77	610.43	613.69	5.387	5.39	555.413	553.63
R9606_13938.1	XM_024451720.1	79744	0	0	0	0	0.24	0	0	0	0	0	2.74	0	0	0.08	0	0.913
R9606_326946	BGIR9606_293819	55296	0	0	0.11	0	0.23	0.31	0	0	4.48	0	9.23	12.48	0.037	0.18	1.493	7.237
R9606_5376.1	XM_024448504.1	3636	0	0	0	0	0	0	0.28	0	0	0.07	0	0	0	0	0.093	0.023
R9606_1031.1	XM_017009906.1	81792	0	0	0	0	0.01	0	0	0	0	0	1.5	0	0	0.003	0	0.5
R9606_27822.1	XM_024448374.1	55827	1.53	2.55	2.85	2.4	3.55	3.19	99.19	165.3	187.77	154.67	228.91	209.99	2.31	3.047	150.753	197.857
R9606_20118.3	XM_005256139.3	79191	0.41	0.95	0.31	0.56	0.32	0.33	25.16	58.13	19.11	34.04	19.55	20.37	0.557	0.403	34.133	24.653
R9606_112653.2	XM_017026258.2	126075	0.76	0	0	0	0	0.32	20.05	0	0	0	0	8.71	0.253	0.107	6.683	2.903
R9606_105301.1	NM_001354394.1	9677	0.1	0	0.06	0	0	0	12.71	0	7.76	0	0	0	0.053	0	6.823	0
R9606_69134.1	XM_024451188.1	4155	0	0.05	0.02	0	0	0	0	1.92	0.8	0	0	0	0.023	0	0.907	0
R9606_57416.2	NM_001126103.2	29127	0	0.42	0	0	0.63	0	0	30.34	0	0	45.93	0	0.14	0.21	10.113	15.31
R9606_308461	BGIR9606_303314	90624	0.49	0.38	1.44	1.27	1.53	1.35	32.12	24.92	95.69	82.54	99.81	89.99	0.77	1.383	50.91	90.78
R9606_394443	BGIR9606_340751	2286	2.46	1.96	2.61	2.16	2.7	2.24	187.73	149.01	201.51	163.31	204.59	173.52	2.343	2.367	179.417	180.473
R9606_381959	BGIR9606_386420	29775	0	0.31	0.32	0.3	0	0	0	2.68	2.82	2.61	0	0	0.21	0.1	1.833	0.87
R9606_335058	BGIR9606_272917	23381	2.07	2.09	1.59	1.81	1.88	1.68	447.14	449.7	348.29	388.09	402.09	368.02	1.917	1.79	415.043	386.067
R9606_266353	BGIR9606_325456	653333	0	0	0	0.44	0	0	0	0	0	11.8	0	0	0	0.147	0	3.933
R9606_59149.2	NM_001142547.2	285367	0	0	0	0	1.46	0	0	0	0	0	39.4	0	0	0.487	0	13.133
R9606_305941	BGIR9606_345559	83480	0	0	0.58	0.66	0.31	0	0	0	11.76	13.18	6.08	0	0.193	0.323	3.92	6.42
R9606_265398	BGIR9606_374895	220441	0.03	0	0	0.12	0	0	2.03	0	0	7.64	0	0	0.01	0.04	0.677	2.547
R9606_87278.3	NM_022059.3	58191	18.25	16.59	16.74	18.56	20.49	19.78	919.85	835.54	856.18	928.3	1025.57	1012.92	17.193	19.61	870.523	988.93
R9606_117264.1	XM_017000678.1	22823	1.52	0.84	0.55	1.13	0	1.33	127.81	70.49	47.35	94.26	0	113.62	0.97	0.82	81.883	69.293
R9606_45341.1	NM_001278478.1	860	0.64	1.02	0.95	0.3	0.52	0.28	72.68	116.16	110.14	33.62	58.72	32.2	0.87	0.367	99.66	41.513
R9606_77531.5	NM_004170.5	6505	3.08	4.14	0	4.53	3.51	5.34	250.57	336.57	0	366.05	283.61	441.36	2.407	4.46	195.713	363.673
R9606_374160	BGIR9606_312013	7020	0.15	0	0	0	0.14	0	12.14	0	0	0	11.73	0	0.05	0.047	4.047	3.91
R9606_132222.3	XM_005273392.3	11160	0.12	0.19	0.04	0.83	0.65	0	5.55	8.86	1.89	37.66	29.36	0	0.117	0.493	5.433	22.34
R9606_284432	BGIR9606_292805	5130	0	0.23	0.01	0	0.09	0	0	14.9	0.48	0	5.79	0	0.08	0.03	5.127	1.93
R9606_284342	BGIR9606_372247	201134	0	0.19	0	0	0	0.14	0	15.7	0	0	0	11.77	0.063	0.047	5.233	3.923
R9606_110323.4	XM_005260005.4	58525	0.2	0	0	0	0	0	31.54	0	0	0	0	0	0.067	0	10.513	0
R9606_352266	BGIR9606_311896	8899	0	0	0	0	0.06	0	0	0	0	0	2.14	0	0	0.02	0	0.713
R9606_344094	BGIR9606_320361	112268006	0.06	0.23	0	0.05	0	0.07	6.82	25.8	0	6.09	0	8.15	0.097	0.04	10.873	4.747
R9606_390562	BGIR9606_356952	122961	0	0.29	0	0.13	0	0.15	0	31.78	0	14.01	0	16.77	0.097	0.093	10.593	10.26
R9606_335295	BGIR9606_334477	642819	0.18	0.13	0.14	0	0	0.07	12.93	9.27	9.95	0	0	4.76	0.15	0.023	10.717	1.587
R9606_379916	BGIR9606_346797	23416	0.08	0.1	0.03	0.05	0.08	0.07	30.46	39.6	10.71	21.38	31.14	29.12	0.07	0.067	26.923	27.213
R9606_299533	BGIR9606_317986	23382	0.01	0.02	0.03	0.02	0.01	0.01	11.21	16.79	20.35	13.03	11.42	8.05	0.02	0.013	16.117	10.833
R9606_360857	BGIR9606_369930	6397	0.03	0.02	0.03	0.01	0.02	0.02	23.89	13.05	23.46	10.15	18.41	15.96	0.027	0.017	20.133	14.84
R9606_297387	BGIR9606_382194	57446	0	0.1	0	0	0	0	0	1.4	0	0	0	0	0.033	0	0.467	0
R9606_274050	BGIR9606_285347	110354863	0.6	0.63	0.47	0.73	0.65	0.65	259.19	271.71	206.58	309.12	276.76	282.03	0.567	0.677	245.827	289.303
R9606_1975.3	XM_005266798.3	10924	0	0.15	0	0.06	0	0	0	7.41	0	3.15	0	0	0.05	0.02	2.47	1.05
R9606_55693.5	XM_005265940.5	5601	1.01	0.8	0.52	0.3	1.56	2.29	97.7	77.25	51.45	28.97	150.04	224.24	0.777	1.383	75.467	134.417
R9606_6015.1	XM_017019303.1	4035	0.21	0.2	0.27	0.27	0.1	0	70.21	65.7	90.02	90.03	31.73	0	0.227	0.123	75.31	40.587
R9606_106667.2	XM_005262300.2	6872	0	0.08	0	0	0.09	0	0	5.12	0	0	5.85	0	0.027	0.03	1.707	1.95
R9606_366544	BGIR9606_285726	BGIG9606_39242	0	0	0.39	0.04	0	0	0	0	40.08	3.76	0	0	0.13	0.013	13.36	1.253
R9606_121953.1	NM_001353664.1	91833	0	0	0.21	0	0	0	0	0	11.13	0	0	0	0.07	0	3.71	0
R9606_92422.3	XR_934542.3	7756	0	0	0	0	0.77	0.72	0	0	0.03	0	94.47	89.93	0	0.497	0.01	61.467
R9606_340292	BGIR9606_275692	23301	0.07	0.06	0.02	0.1	0.08	0.1	32.25	28.71	9.05	47.24	39.04	51.3	0.05	0.093	23.337	45.86
R9606_298716	BGIR9606_331079	5789	0	0	0	0	0	0	0.98	0	2.16	0.64	0	0	0	0	1.047	0.213
R9606_57.1	XR_936173.1	30817	0	0.21	0	0	0.87	0.49	0	25.79	0	0	107.35	61.38	0.07	0.453	8.597	56.243
R9606_323354	BGIR9606_263981	23013	0.1	0.09	0.09	0.08	0.09	0.09	13.36	12.89	12.84	10.77	11.79	12.73	0.093	0.087	13.03	11.763
R9606_19012.1	XM_024452392.1	5422	0	0	0.04	0	0	0.05	0	0	3.72	0	0	4.48	0.013	0.017	1.24	1.493
R9606_372254	BGIR9606_318237	6916	0.1	0	0.13	0.03	0	0.03	1.63	0	2.08	0.49	0	0.43	0.077	0.02	1.237	0.307
R9606_356796	BGIR9606_361622	91433	0.37	0.44	0.2	0.31	0.39	0.4	78.69	93.09	43.81	64.11	81.32	86.74	0.337	0.367	71.863	77.39
R9606_26887.2	NM_198923.2	116512	0	0.05	0	0	0	0	0	1	0	0	0	0	0.017	0	0.333	0
R9606_57572.2	XM_006710717.2	54991	0.03	0.34	0	0	0.19	0	1.66	19.42	0	0	10.96	0	0.123	0.063	7.027	3.653
R9606_126348.1	NM_001308022.1	7145	0.04	0.08	0	0.04	0.12	0.02	8.47	17.69	0	8.51	26.56	3.93	0.04	0.06	8.72	13
R9606_153168.1	XM_017024489.1	284058	0.68	0.72	0.22	1.07	0.99	0.6	68.06	72.5	22.03	106.48	98.64	61.57	0.54	0.887	54.197	88.897
R9606_357119	BGIR9606_287434	BGIG9606_39932	0.72	0.35	0.52	0.24	0.56	0.61	8.8	4.29	6.4	2.94	6.78	7.63	0.53	0.47	6.497	5.783
R9606_386955	BGIR9606_362330	255252	0.05	0.07	0.2	0.04	0.06	0.04	20.31	28.6	82.76	18.33	24.57	17.69	0.107	0.047	43.89	20.197
R9606_70913.1	XM_024449120.1	60673	5.41	4.31	8.67	4.25	4.69	9.56	137.01	108.98	222.95	106.75	117.94	246.03	6.13	6.167	156.313	156.907
R9606_389944	BGIR9606_316714	441263	0.51	0.6	0.41	0.49	1.1	0.6	18.36	21.53	14.9	17.54	39.58	22.22	0.507	0.73	18.263	26.447
R9606_38919.1	NM_001320742.1	146712	0.03	0	0.02	0.23	0.16	0	2.29	0	1.63	15.34	11.18	0	0.017	0.13	1.307	8.84
R9606_359481	BGIR9606_332236	3376	0	1.63	0.05	0	0.77	3.31	0	160.01	5.15	0	74.86	330.46	0.56	1.36	55.053	135.107
R9606_283927	BGIR9606_364923	9961	0	0.32	0	0.32	0.32	0.32	0	14.17	0	14.17	14.17	14.17	0.107	0.32	4.723	14.17
R9606_361469	BGIR9606_352573	6144	0.38	0.24	0.16	0.12	0.21	0.15	32.83	20.39	14.03	10.23	17.83	13.26	0.26	0.16	22.417	13.773
R9606_298023	BGIR9606_380518	171023	0.06	0.07	0.05	0.05	0.04	0.05	94.42	99.36	74.56	68.96	55.87	71.04	0.06	0.047	89.447	65.29
R9606_344260	BGIR9606_335934	159686	0	0	0.03	0	0	0	0	0	1.68	0	0	0	0.01	0	0.56	0
R9606_391896	BGIR9606_359150	83694	0	0.25	0.18	0.52	0.13	0.01	0	23.79	17.71	48.88	12.44	0.52	0.143	0.22	13.833	20.613
R9606_43052.2	XM_011539455.2	219738	0.01	0	0.31	0	0.51	0.18	0.42	0	10.96	0	17.47	6.23	0.107	0.23	3.793	7.9
R9606_303246	BGIR9606_272810	10067	0.01	3.86	6.77	5.76	5.19	4.56	0.27	103.16	183.74	152.89	137.8	124	3.547	5.17	95.723	138.23
R9606_149224.3	XM_011513688.3	323	0	0.09	0.12	0	0.05	0.08	0.04	7.45	9.9	0	4.58	6.74	0.07	0.043	5.797	3.773
R9606_372524	BGIR9606_263512	375790	0	0.39	0	0.48	0.72	0.17	0	59.83	0	73.35	110.09	26.01	0.13	0.457	19.943	69.817
R9606_309541	BGIR9606_278723	101928278	0.01	0	0.01	0	0	0	15.6	9.27	14.6	4.23	8.35	8.13	0.007	0	13.157	6.903
R9606_149119.1	NM_001321889.1	9734	0	0	0.05	0	0	0	0	0	5.27	0	0	0	0.017	0	1.757	0
R9606_384579	BGIR9606_314868	5071	0	0.03	0.05	0.08	0	0	0	0.96	1.53	2.46	0	0	0.027	0.027	0.83	0.82
R9606_282221	BGIR9606_390616	100302692	0.01	0	0	0.04	0.05	0.04	4.22	0	0	36.67	44.56	36.04	0.003	0.043	1.407	39.09
R9606_352634	BGIR9606_277312	101928243	0.24	0.48	0.3	0.18	0.99	0.81	13.14	26.27	16.5	9.63	53.36	44.54	0.34	0.66	18.637	35.843
R9606_299540	BGIR9606_382261	388796	0.43	0.02	0	0	0	0	20.93	1.03	0	0	0	0	0.15	0	7.32	0
R9606_291512	BGIR9606_269228	339453	0.14	0.11	0.07	0.21	0.09	0.06	8.58	6.74	4.2	13.03	5.41	3.61	0.107	0.12	6.507	7.35
R9606_122255.2	XM_011518857.2	55582	0	0	0	0	0.01	0	0	0	0	0	2.3	0	0	0.003	0	0.767
R9606_309309	BGIR9606_340695	144097	3.38	4.44	0.6	5.24	3.2	4.64	90.27	118.65	16.22	139.03	85.01	125.93	2.807	4.36	75.047	116.657
R9606_134827.1	NM_001308401.1	64863	0	0	0	0	0.3	0	0	0	0	0	23.35	0	0	0.1	0	7.783
R9606_405523	BGIR9606_406639	BGIG9606_67713	0	0.73	1.4	0.02	0.31	0	0	13.62	26.77	0.45	5.7	0	0.71	0.11	13.463	2.05
R9606_308932	BGIR9606_335547	3070	0.38	0.38	0.22	0.15	0.25	0.24	20.32	20.34	12.08	7.84	13.19	13.17	0.327	0.213	17.58	11.4
R9606_154663.2	XM_011530740.2	9701	0	0.16	0.18	0.22	0.18	0	0	14.55	16.82	20.67	16.98	0	0.113	0.133	10.457	12.55
R9606_329170	BGIR9606_384378	6573	3.61	2.8	2.77	4.87	4.6	3.97	631.31	489.41	492.57	845.86	799.42	705.52	3.06	4.48	537.763	783.6
R9606_22082.3	NM_015547.3	26027	0	0	0	0	0	0.28	0	0	0	0	0	12.48	0	0.093	0	4.16
R9606_84967.3	XM_005249619.3	136895	0.7	0.58	0.58	0.41	0	0.21	52.5	43.5	44.02	30.81	0	15.81	0.62	0.207	46.673	15.54
R9606_293532	BGIR9606_376324	53827	0.42	0.5	0.53	0.48	0.49	0.43	22.44	26.96	28.73	25.38	26.13	23.4	0.483	0.467	26.043	24.97
R9606_286336	BGIR9606_385017	27124	0	0	0.06	0	0.05	0	0	0	6.69	0	4.89	0	0.02	0.017	2.23	1.63
R9606_266121	BGIR9606_329765	55151	0	0	0	0	0	0.02	0	0	0	0	0	0.17	0	0.007	0	0.057
R9606_70430.3	NM_001271893.3	117581	0.03	0.03	0.07	0	0	0	1	1	2	0	0	0	0.043	0	1.333	0
R9606_1460.4	NM_020185.4	56940	1.96	1.57	0.28	2	2.6	0	64.13	51.5	9.38	64.99	84.42	0	1.27	1.533	41.67	49.803
R9606_280365	BGIR9606_367662	124359	0.01	0.01	0	0.01	0	0	4.86	2.75	0	2.96	0	1.14	0.007	0.003	2.537	1.367
R9606_338465	BGIR9606_304517	653082	0	0	0	0	0.37	0	0	0	0	0	46.46	0	0	0.123	0	15.487
R9606_314776	BGIR9606_273390	9910	0	0.15	0	0.17	0.17	0	0	1.63	0	1.82	1.79	0	0.05	0.113	0.543	1.203
R9606_41596.1	XM_017012428.1	55744	2.69	0.7	0.98	2.29	2	1.57	52.51	13.57	19.37	44.33	38.72	31.11	1.457	1.953	28.483	38.053
R9606_366645	BGIR9606_324576	401472	0	0.08	0	0	0.02	0	0	1.65	0	0	0.34	0	0.027	0.007	0.55	0.113
R9606_347084	BGIR9606_382727	11083	0	0	0	0.01	0	0	0	0	0	6.52	0	0	0	0.003	0	2.173
R9606_98680.2	NM_145113.2	4149	1.27	0.36	0.07	0.66	0.17	0.36	58.55	16.74	3.35	30.21	7.67	17.03	0.567	0.397	26.213	18.303
R9606_345181	BGIR9606_268144	22874	0.06	0.04	0	0	0.05	0	2.21	1.29	0	0	1.83	0	0.033	0.017	1.167	0.61
R9606_93980.2	NM_153813.2	161882	3.96	1.84	2.79	3.2	3.5	2.7	279.27	129.35	199.42	223.86	244.75	193.51	2.863	3.133	202.68	220.707
R9606_56796.1	XM_006717250.1	6709	1.94	1.58	2.12	1	1.3	1.01	331.44	269.13	367.58	170.08	219.87	175.61	1.88	1.103	322.717	188.52
R9606_152986.2	XM_017010611.2	23345	0.01	0.01	0	0	0	0	8.22	8.65	0	0	0	0	0.007	0	5.623	0
R9606_129744.1	NM_001353439.1	440829	1.56	1.76	2.57	0.84	2.32	1.44	68.34	77.14	114.4	36.41	100.8	64.27	1.963	1.533	86.627	67.16
R9606_62108.2	XM_017025207.2	84074	0	0	0	0	0.05	0.08	0	0	0	0	7.31	11.28	0	0.043	0	6.197
R9606_328564	BGIR9606_271925	79084	0.4	0.17	0.11	0.42	0.45	0.36	135.09	58.77	38.1	142.39	152.54	124.6	0.227	0.41	77.32	139.843
R9606_153155.2	XR_001747825.2	25921	1.03	0.77	0	1.77	0	0	96.98	72.82	0	166.66	0	0	0.6	0.59	56.6	55.553
R9606_340413	BGIR9606_353110	10301	0.01	0.01	0.02	0.02	0.01	0	24.89	14.58	37.9	26.26	22.85	7.7	0.013	0.01	25.79	18.937
R9606_288240	BGIR9606_293815	55296	0.42	0.49	0.25	0.65	0.47	0.56	36.29	42.45	21.47	55.96	40.65	49.19	0.387	0.56	33.403	48.6
R9606_90715.1	XM_024447716.1	9380	0	0	0	0	0	0.3	0	0	0	0	0	18.3	0	0.1	0	6.1
R9606_346790	BGIR9606_375327	60680	0	0	0	0.02	0	0.03	0	0	0	2.96	0	4.63	0	0.017	0	2.53
R9606_326421	BGIR9606_387218	1968	0.2	0.26	0.22	0.2	0	0.09	13.69	17.78	15.54	13.33	0	6.22	0.227	0.097	15.67	6.517
R9606_303855	BGIR9606_291645	10274	0.07	0.16	0.1	0.18	0.06	0.02	3.74	8.9	5.25	9.67	3.49	1.18	0.11	0.087	5.963	4.78
R9606_319104	BGIR9606_371648	10052	0.04	0	0	0.03	0.08	0	2.62	0	0	2.43	5.78	0	0.013	0.037	0.873	2.737
R9606_281095	BGIR9606_389436	8517	0	0	0	0	0.27	1.3	0	0	0	0	12.4	59.98	0	0.523	0	24.127
R9606_69266.1	XM_017020219.1	9169	0	0	0	0	0	0.51	0	0	0	0	0	86.93	0	0.17	0	28.977
R9606_148662.3	XM_011524110.3	9905	0.07	0.18	0	0.05	0.12	0.05	4.08	10.96	0	2.89	7.47	3.01	0.083	0.073	5.013	4.457
R9606_373005	BGIR9606_317238	64816	0.03	0.02	0	0.03	0.03	0.04	3.24	2.27	0	3.21	3.2	3.98	0.017	0.033	1.837	3.463
R9606_364888	BGIR9606_335483	54536	0.19	0.14	0.13	0.2	0.13	0.43	13.51	10.14	8.97	14.33	9.16	31.13	0.153	0.253	10.873	18.207
R9606_72856.1	XM_011521936.1	64927	0	0	0.23	0	0.13	0	0	0	17.68	0	9.89	0	0.077	0.043	5.893	3.297
R9606_300657	BGIR9606_305490	4338	12.54	13.14	12.23	9.54	8.22	7.79	537.21	562.31	531.92	405.73	349.82	338.77	12.637	8.517	543.813	364.773
R9606_11166.1	XM_011517219.1	642475	0.78	0	0.5	0.52	0.36	1.35	36.73	0	23.82	24.58	16.84	65	0.427	0.743	20.183	35.473
R9606_337349	BGIR9606_369427	51747	2.21	2.39	2.49	2.23	2.83	1.96	157.86	170.35	180.57	158.23	200.8	142.18	2.363	2.34	169.593	167.07
R9606_53543.1	NM_001198784.1	145788	1.97	1.06	2.41	1.28	0.96	1.31	31	16.74	38.56	20	15.02	21	1.813	1.183	28.767	18.673
R9606_282784	BGIR9606_369812	79902	0	0.07	0	0	0	0.05	0	10.39	0	0	0	7.36	0.023	0.017	3.463	2.453
R9606_284233	BGIR9606_321670	51384	2.33	2.31	1.25	4.84	6.29	5.05	170.59	169.08	92.54	351.17	456.63	375.6	1.963	5.393	144.07	394.467
R9606_329879	BGIR9606_376918	2909	0.19	0.1	0.08	0.05	0	0.07	33.85	18.17	14.91	9.86	0	12.08	0.123	0.04	22.31	7.313
R9606_72359.3	NM_052853.3	90956	3.76	3.86	4.57	4.31	4.24	4.69	192.6	197.63	237.31	219.15	215.68	243.72	4.063	4.413	209.18	226.183
R9606_97063.3	NM_001077207.3	22872	0	0.87	1.2	1.13	1.91	0	0.01	83.71	118	108.13	183.56	0	0.69	1.013	67.24	97.23
R9606_391496	BGIR9606_318166	8805	1.48	1.65	1.42	0.93	1.01	0.87	142.88	159.29	140.04	89.38	97.23	85.71	1.517	0.937	147.403	90.773
R9606_289407	BGIR9606_357974	9985	0	0.04	0	0	0	0	0	1.17	0	0	0	0	0.013	0	0.39	0
R9606_311683	BGIR9606_354803	8847	0.03	0.07	0.04	0.08	0.03	0.05	30.88	58.86	33.78	72.31	22.55	49.48	0.047	0.053	41.173	48.113
R9606_82700.1	XM_024450031.1	653061	0.08	0	0	0	0	0	1.85	0	0	0	0	0	0.027	0	0.617	0
R9606_41346.4	XM_005255800.4	1459	2.42	1.24	2.64	0	1.53	0	72.52	37.16	80.38	0	45.47	0	2.1	0.51	63.353	15.157
R9606_55731.4	XM_005246185.4	9270	7.78	7.59	9.81	3.48	4.49	5.71	166.87	162.77	213.66	74.2	95.71	124.48	8.393	4.56	181.1	98.13
R9606_354995	BGIR9606_268371	25896	0.64	0.45	0.91	1.02	0.83	0.98	16.1	11.15	23.18	25.45	20.51	25	0.667	0.943	16.81	23.653
R9606_23465.2	NM_207418.2	728833	4.85	6.72	3.84	5.07	5.27	2.61	251.45	348.07	202.03	260.81	271.38	137.36	5.137	4.317	267.183	223.183
R9606_135087.1	NM_001078172.1	26071	22.44	22.97	28.41	33.49	34.58	37.19	603.77	617.8	775.96	894.54	924.28	1016.69	24.607	35.087	665.843	945.17
R9606_95616.2	NM_001013660.2	391059	0.11	0	0	0	0	0.03	6.47	0	0	0	0	1.92	0.037	0.01	2.157	0.64
R9606_342958	BGIR9606_294142	643783	0.96	0.76	0.86	0.63	0.69	0.44	222.78	176.34	202.91	144.78	157.76	104.07	0.86	0.587	200.677	135.537
R9606_378938	BGIR9606_295259	80216	0.03	0.04	0.06	0.09	0.09	0.02	8.96	12.4	21.14	28.17	30.78	6.74	0.043	0.067	14.167	21.897
R9606_112232.2	XM_011520847.2	728858	0.02	0	0	0	0	0	0.72	0	0	0	0	0	0.007	0	0.24	0
R9606_14075.1	NM_001318906.1	2746	4.5	5.9	4.33	4.86	3.61	3.57	348.77	457.39	340.99	374.02	278.16	281.5	4.91	4.013	382.383	311.227
R9606_122503.3	NM_153226.3	159371	0	0	0.36	0.09	0	0.24	0	0	27.94	7.15	0	18.44	0.12	0.11	9.313	8.53
R9606_343288	BGIR9606_328684	158234	0.49	0.44	0.58	0.64	0.62	0.51	120.97	108.39	145.96	158.83	153.81	128.93	0.503	0.59	125.107	147.19
R9606_389447	BGIR9606_263786	5293	0	0.47	0	0	0	0.38	0	43	0	0	0	35.33	0.157	0.127	14.333	11.777
R9606_94245.1	NM_006668.1	10858	0.02	0.14	0	0.02	0.09	0	0.86	6.15	0	0.79	4.12	0	0.053	0.037	2.337	1.637
R9606_375941	BGIR9606_366292	105371058	0.06	0	0	1.03	0.2	0	0.87	0	0	14.74	2.88	0	0.02	0.41	0.29	5.873
R9606_297704	BGIR9606_374353	85019	0.06	0.03	0	0.01	0.01	0.02	7.18	3.55	0	1.1	1.38	2.03	0.03	0.013	3.577	1.503
R9606_39258.1	NM_001300751.1	55716	1.77	1.08	1.49	1.12	0.66	1.62	87.64	53.35	75.14	54.98	32.48	81.62	1.447	1.133	72.043	56.36
R9606_20633.3	XR_244972.3	9637	3.14	4.42	4.49	1.74	1.08	2.94	132.75	186.78	192.49	72.85	45.54	126.07	4.017	1.92	170.673	81.487
R9606_1886.1	XM_017024510.1	284131	0	0	0	0	0	0.43	0	0	0	0	0	8.87	0	0.143	0	2.957
R9606_136945.3	NM_002228.3	3725	4.63	5.5	5.67	4.99	5.55	5.79	334.52	397.41	416	358.08	398.47	425.05	5.267	5.443	382.643	393.867
R9606_272354	BGIR9606_301723	5144	0.01	0.01	0.01	0.01	0	0.01	7.73	10.11	8.36	9.8	2.9	12.45	0.01	0.007	8.733	8.383
R9606_121253.3	XR_938780.3	84068	0.07	0.59	0	0	0	0	5.83	47.47	0	0	0	0	0.22	0	17.767	0
R9606_332482	BGIR9606_349445	10748	1.59	1.27	1.79	1.48	0.87	1.31	125.34	100.15	143.41	115.85	68.22	105.13	1.55	1.22	122.967	96.4
R9606_302477	BGIR9606_354483	100616668	0.1	0.1	0.07	0.1	0.08	0.1	110.83	117.53	77.32	117.68	90.13	113.75	0.09	0.093	101.893	107.187
R9606_340062	BGIR9606_362733	54816	0	0.02	0.01	0.03	0.05	0	0	2.41	0.66	3.06	5.27	0	0.01	0.027	1.023	2.777
R9606_1662.1	NM_001135048.1	122953	0	0	0.02	0	0	0	0	0	1.34	0	0	0	0.007	0	0.447	0
R9606_18499.1	NM_153698.1	195827	6.11	7.41	5.87	2.5	2.36	4.6	159.69	193.69	155.66	64.8	61.36	122.06	6.463	3.153	169.68	82.74
R9606_391986	BGIR9606_275649	130872	2.11	0.9	1	0	0	0	134.9	57.3	64.93	0	0	0	1.337	0	85.71	0
R9606_328855	BGIR9606_367538	463	0.01	0.01	0.01	0.01	0.01	0.01	2.37	5.93	3.16	4.88	4.3	3.4	0.01	0.01	3.82	4.193
R9606_278529	BGIR9606_344804	2915	0	0	0	0.03	0	0	0.14	0	0	2	0	0	0	0.01	0.047	0.667
R9606_356072	BGIR9606_304225	153222	0	0.21	0	0.42	0.14	0	0	12.97	0	26.5	8.7	0	0.07	0.187	4.323	11.733
R9606_309191	BGIR9606_373430	55034	0.13	0.59	0.09	0.33	0.19	0.48	3.26	15.47	2.45	8.51	4.87	12.77	0.27	0.333	7.06	8.717
R9606_14043.2	XM_011513142.2	79718	0.03	0	1.43	1.11	0.5	0.67	4.89	0	206.9	156.97	70.58	97.78	0.487	0.76	70.597	108.443
R9606_264119	BGIR9606_378463	23025	1.82	1.76	0.63	1.99	2.75	2.3	425.19	410.27	149.83	460.97	638.07	546.19	1.403	2.347	328.43	548.41
R9606_332892	BGIR9606_355292	55757	0.35	0.1	0.2	0.17	0.11	0.13	12.28	3.69	7.23	5.92	3.77	4.81	0.217	0.137	7.733	4.833
R9606_347219	BGIR9606_346953	23371	0.02	0.2	0.05	0.01	0.42	0.02	2.53	23.53	6.3	1.08	49.98	2.9	0.09	0.15	10.787	17.987
R9606_38675.1	XM_017009797.1	7025	3.55	3.08	9.15	4.13	2.65	1.93	131.72	114.33	344.56	152.15	97.73	72.8	5.26	2.903	196.87	107.56
R9606_61273.2	NM_000938.2	5431	32.05	36.82	16.92	35.15	41.92	35.51	2825.01	3244.5	1514.6	3075.92	3670.86	3180.31	28.597	37.527	2528.037	3309.03
R9606_270488	BGIR9606_317020	54467	0.43	0.6	0.18	0.66	0.74	0.59	164.17	227.2	70.74	249.11	279.46	225.98	0.403	0.663	154.037	251.517
R9606_96975.2	XR_925163.2	7096	0.2	0	0.21	0.01	0.07	0	25.28	0	26.43	0.73	8.34	0	0.137	0.027	17.237	3.023
R9606_351242	BGIR9606_303625	54853	1.14	0.87	0	1.02	2.49	2.32	53.44	40.98	0	47.54	116.44	110.89	0.67	1.943	31.473	91.623
R9606_138235.1	NM_001346748.1	84440	0	0	0	0.22	0	0	0	0	0	41.25	0	0	0	0.073	0	13.75
R9606_291654	BGIR9606_350238	3856	0.13	0.14	0.2	0.19	0.13	0.06	8.89	9.58	13.95	13.23	8.92	4.44	0.157	0.127	10.807	8.863
R9606_130421.2	XM_017025241.2	8522	0	0	0.84	0.11	0	0.27	0	0	144.13	18.07	0	46.78	0.28	0.127	48.043	21.617
R9606_98145.3	XM_005245229.3	5087	0	0	0.23	0	0	0.06	0	0	34.75	0	0	9.26	0.077	0.02	11.583	3.087
R9606_303992	BGIR9606_371333	51755	0	0	0	0.03	0	0.01	0	0	0	4.02	0	1.51	0	0.013	0	1.843
R9606_62593.4	XM_006712271.4	130507	0.98	1.38	0	0	2.64	1.53	171.42	241.52	0	0.03	459.41	272.36	0.787	1.39	137.647	243.933
R9606_43858.3	XM_011538765.3	80184	0	0	0	0.09	0	0	0	0	0	15.14	0	0	0	0.03	0	5.047
R9606_77038.1	NM_001278562.1	197021	0.25	0.12	0.23	0.23	0.14	0.15	13.85	6.46	12.82	12.87	7.77	8.67	0.2	0.173	11.043	9.77
R9606_50183.3	NM_020416.3	5522	1.16	1.07	0.64	1.44	0.7	0.39	112.65	103.18	62.77	138.38	67.7	38.04	0.957	0.843	92.867	81.373
R9606_82519.2	XM_017004864.2	7444	0	0.02	0.64	0	0.01	0	0	3.43	89.57	0	1.63	0	0.22	0.003	31	0.543
R9606_60888.2	XM_017027113.2	6223	4.52	1.84	2.34	3.8	4.72	7.38	88.95	36.17	46.75	74.19	92.18	147.45	2.9	5.3	57.29	104.607
R9606_385286	BGIR9606_312744	10591	0.24	0.28	0.41	0.32	0.23	0.35	18.79	22.19	32.64	25.24	18	28.07	0.31	0.3	24.54	23.77
R9606_102524.1	XM_017001391.1	5051	0.43	0	0.87	1.03	0	0	31.35	0	65.24	75.42	0	0	0.433	0.343	32.197	25.14
R9606_311287	BGIR9606_322126	728377	0	0	0.01	0	0.01	0	0	0	5.74	0	6.98	0	0.003	0.003	1.913	2.327
R9606_296325	BGIR9606_283831	79411	0.13	0	0	0.08	0.03	0.03	6.85	0	0	3.98	1.57	1.74	0.043	0.047	2.283	2.43
R9606_360298	BGIR9606_322927	57805	0	0	0.04	0	0	0.2	0	0	6.19	0	0	29.28	0.013	0.067	2.063	9.76
R9606_134579.3	XM_005265344.3	5745	0	0.05	0.02	0.02	0	0	0	3.85	2.01	2.01	0	0	0.023	0.007	1.953	0.67
R9606_272781	BGIR9606_344581	283219	0	0.03	0	0	0.02	0.01	0	3.46	0	0	2.88	1.21	0.01	0.01	1.153	1.363
R9606_94904.3	XM_005264187.3	200424	0	0.8	0.01	0.66	0	0.32	0	208.23	2.3	170.72	0	83.57	0.27	0.327	70.177	84.763
R9606_81169.2	XM_011512888.2	51555	0	0	0	0	0.01	0	0	0	0	0	0.99	0	0	0.003	0	0.33
R9606_77901.3	XM_006710929.3	81573	0.3	0.54	0.64	0	0.8	1.41	26.27	48.02	57.25	0	70.25	126.73	0.493	0.737	43.847	65.66
R9606_319655	BGIR9606_286961	84303	0	0	0	0	0.68	0.6	0	0	0	0	9.12	8.26	0	0.427	0	5.793
R9606_361060	BGIR9606_360020	104472715	0.19	0.18	0.1	0.14	0.13	0.19	39.81	37.84	21.14	30.23	28.22	39.97	0.157	0.153	32.93	32.807
[truncated: 170,162 more rows]
