# Supplementary material for: Vesicle transporter GOLT1B mediates the cell membrane localization of DVL2 and PD-L2 and promotes colorectal cancer metastasis
Source: Cancer Cell Int. 2021 May 31;21:287. doi: 10.1186/s12935-021-01991-z (PMC8166103; doi:10.1186/s12935-021-01991-z)
Supplement: Supplementary file 4 — Additional file 4: Table S3. The pathological information of CRC patients used in PDX model. [file 12935_2021_1991_MOESM4_ESM.xls]

## Sheet: Sheet1
The Pathological examination results of CRC patients used in PDX model
Number	In-patint number	Gender	Age	Pathological examination results
				Diagnosis	TMN stage	Degree of tissue differentiation	Ki-67	MLH1	MSH2	MSH6	PMS2	CDX2	HER2	CK7	CK20	Braf
PDX05	0000211971	female	61	Sigmoid colon cancer	pT4aN2a	Moderately differentiated adenocarcinoma	90%+	+	-	-	+	+	1+	-	+	-
PDX09	0000212146	female	81	Rectal Carcinoma	pT3	Moderately differentiated adenocarcinoma	20%+	+	+	+	+	+	-	-	+	-
PDX23	0000216885	male	82	Rectal Carcinoma, Sigmoid adenoma	pT1N0M0	Moderately differentiated adenocarcinoma	80%+	+	+	+	+	+	1+	-	+	-
